# Supplementary material for: Prioritizing smallholder animal health needs in East Africa, West Africa, and South Asia using three approaches: Literature review, expert workshops, and practitioner surveys
Source: Prev Vet Med. 2021 Apr;189:105279. doi: 10.1016/j.prevetmed.2021.105279 (PMC8024747; doi:10.1016/j.prevetmed.2021.105279)
Supplement: Supplementary file 2 [file mmc2.xlsx]

## Sheet: Africa
ID	Author	Title	Journal	Year	Region	Livestock	Livestock 1	Tag 1	Tag 2	Tag 3	Tag 4	Tag 5	Tag 6	Tag 7	Tag 8	Tag 9	Tag 10	Tag 11	Tag 12	Tag 13	Tag 14	Tag 15	Tag 16	Tag 17
1	Abdela, Nejash	Sero-prevalence, risk factors and distribution of foot and mouth disease in Ethiopia.	Acta Tropica	2017	East Africa	3	cattle & small ruminant	Ectoparasites	Mange	FMD
2	Abdilatif, Mohamed Haji; Onono, Joshua Orungo; Mutua, Florence Kanini	Analysis of pastoralists' perception on challenges and opportunities for sheep and goat production in Northern Kenya.	Tropical Animal Health and Production	2018	East Africa	3	cattle & small ruminant	Ectoparasites	Abortion	Mange	CCPP	Endoparasites	Goat pox	Helminth	Mange	PPR	Sheep pox
3	Agegnehu, Adane; Bogale, Basaznew; Tesfaye, Shimelis; Dagnachew, Shimelis	Status of mange infestation in indigenous sheep and goats and their control practices in Wag-Himra zone, Ethiopia.	Journal of Veterinary Medicine and Animal Health	2018	East Africa	2	small ruminant	Ectoparasites	Mange
4	Arowolo, O. O.; Banmeke, T. O. A.; Ajayi, M. T.	Assessment of the training needs of poultry farmers in Ovia and Oredo Local Government Areas of Edo State, Nigeria	African Journal of Livestock Extension	2012	West Africa	4	poultry
5	Chah, J. M.Obi, U. P.; Ndofor-Foleng, H. M.	Management practices and perceived training needs of small ruminant farmers in Anambra State , Nigeria	African journal of Agricultural Research	2013	West Africa	2	small ruminant	Diarrhea
6	Debele, Girma; Guru, Mieso; Hundessa, Feyisa; Duguma, Misgana	Assessment of farmers' management practices and factors affecting goats' production system in Adami Tulu Jido Kombolcha district of East Shawa Zone, Ethiopia.	Agriculture and Biology Journal of North America	2013	East Africa	2	small ruminant	Copper deficiency	Ectoparasites	Endoparasites	PPR	Sheep pox
7	Faris, D.; Yilkal, A.; Berhe, G.; Kelay, B.	Seroprevalence and sero-conversion after vaccination against Peste des Petits Ruminants in sheep and goats from Awash Fentale District, Afar, Ethiopia.	Preventive Veterinary Medicine	2012	East Africa	2	small ruminant	PPR
8	Fenteng, D. E.; Ampofo, W.; Afari, E.; Wurapa, F.; Aryee, M.; Koney, E.; Yebuah, N.; Chima, J.; Awumbila, B.	Avian influenza surveillance in domestic poultry and wild bird-Tema Metropolis, Ghana, 2010.	Journal of Commonwealth Veterinary Association	2011	West Africa	4	poultry	Avian influenza
9	Fentie, Tsegaw; Abebe, Birhanu; Kassa, Tesfu	Small-scale family poultry production in north Gondar: characteristics, productivity and constraints.	Livestock Research for Rural Development	2013	East Africa	4	poultry	Newcastle disease
10	Fuller, T. L.; Ducatez, M. F.; Njabo, K. Y.; Couacy-Hymann, E.; Chasar, A.; Aplogan, G. L.; Lao, S.; Awoume, F.; T{\'{e}}hou, A.; Langeois, Q.; Krauss, S.; Smith, T. B.	Avian influenza surveillance in Central and West Africa, 2010-2014.	Epidemiology and Infection	2015	West Africa	4	poultry	Avian influenza
11	Gitonga, P. N.; Gachene, C. K.; Njoroge, E.; Thumbi, S. M.	Small ruminant husbandry practices amongst Kajiado and Marsabit pastoralists and their effects on Peste des petits ruminants control strategies	Livestock Research for Rural Development	2016	East Africa	2	small ruminant	PPR	Orf
12	Hailu, Birhanu; Alemayehu, Gezahegn; Sied, Nuru	Participatory epidemiological studies of major trade constraint diseases of goats in selected districts of Afar region.	Journal of Biology, Agriculture and Healthcare	2015	East Africa	2	small ruminant	Ectoparasites	Mange	PPR	Pasteurellosis
13	Jagun, A.; Onoja, A. B.	The current status of Peste des Petits Ruminant (PPR) in sheep in Ibadan southwestern Nigeria.	Journal of Commonwealth Veterinary Association	2011	West Africa	2	small ruminant	PPR
14	Kabi, Fredrick; Muwanika, Vincent; Masembe, Charles	Spatial distribution of Brucella antibodies with reference to indigenous cattle populations among contrasting agro-ecological zones of Uganda	Preventive Veterinary Medicine	2015	East Africa	3	cattle & small ruminant	Ectoparasites	Brucellosis	Mange
15	Kanout{\'{e}}, Y. B.; Gragnon, B. G.; Schindler, C.; Bonfoh, B.; Schelling, E.	Epidemiology of brucellosis, Q Fever and Rift Valley Fever at the human and livestock interface in northern C'ote d'Ivoire.	Acta Tropica	2017	West Africa	3	cattle & small ruminant	Brucellosis	Q fever	RVF
16	Komba, E. V. G.; Mkupasi, E. M.; Mwesiga, G. K.; Mbyuzi, A. O.; Busagwe, Z.; Mzula, A.; Lupindu, A. M.; Nzalawahe, J.	Occurrence of helminths and coccidia in apparently healthy free range local chickens slaughtered at Morogoro live bird market.	Tanzania Veterinary Journal	2013	East Africa	4	poultry	Coccidiosis	Endoparasites	Helminth
17	Maitho, T.; Kinyua, J. W.	Factors and diseases influencing dairy goats production among small scale farmers in Laikipia East District, Kenya	International Journal of Livestock Research	2015	East Africa	3	cattle & small ruminant	Bloat	CCPP	Diarrhea	Eye infections	Heartwater	Mastitis
18	Morakinyo, O. A.; Babalobi, O. O.	Participatory appraisal of Peste des Petite Ruminants (PPR) outbreaks in Iseyin local government area of Oyo State, Nigeria.		2013	West Africa	2	small ruminant	Ectoparasites	Mange	PPR	Tetanus
19	Moti, Y.; de Deken, R.; Thys, E.; van den Abbeele, J.; Duchateau, L.; Delespaux, V.	PCR and microsatellite analysis of diminazene aceturate resistance of bovine trypanosomes correlated to knowledge, attitude and practice of livestock keepers in South-Western Ethiopia.	Acta Tropica	2015	East Africa	1	cattle	AAT	Trypanocide resistance
20	Nkegbe, E.; Munkaila, L.; Odoom-Sam, K.	Regulatory compliance of small holder livestock farmers and herdsmen in the use of acaricides and gastrointestinal anthelmintics in sub-urban Accra, Ghana.	International Journal of Diseases and Disorders	2013	West Africa	3	cattle & small ruminant	Ectoparasites	Helminth	Tick-borne disease
21	Olobatoke, Roseline; Mobayo, Emmanuel; Mathuthu, Manny	Evaluation of local chicken production in Kogi State of Nigeria.	International Journal of Agricultural Policy and Research	2015	West Africa	4	poultry	Newcastle disease
22	Saka, J. O.; Adesehinwa, A. O. K.; Oyegbami, A.; Omole, A. J.; GyoungRae, Cho; YoungJoo, Seol; ChongDae, Kim; SungWoo, Kim; IkSoo, Jeon	The effects of health management system on the growth of chicken small farm in southwest states of Nigeria.	Korean Journal of Poultry Science	2017	West Africa	4	poultry	Chronic respiratory disease
23	Sijapenda, J. E.; Komba, E. V. G.; Nonga, H. E.	Studies on seroprevalence and risk factors for occurrence of bovine brucellosis in cattle in Lindi District, Tanzania.	Tanzania Veterinary Journal	2017	East Africa	1	cattle	Brucellosis
24	Sitawa, R.; Mbogoh, S. G.; Gathuma, J. M.; Kairu, S.	An evaluation of economic returns from east coast fever control through infection and treatment method at household level in Nandi and Uasin-Gishu counties of Kenya.	International Journal of Agricultural Policy and Research	2016	East Africa	1	cattle	Abortion	East Coast Fever	Tick-borne disease
25	Wesonga, F. D.; Wesongah, J. O.; Chemuliti, J.; Wanjala, K.; Munga, L.; Gitau, P.	Seroprevalence of Ehrlichia Ruminantium (Heartwater) in small ruminants in a pastoral production system in Narok District, Kenya	Bulletin of Animal Health and Production in Africa	2006	East Africa	2	small ruminant	Heartwater	Tick-borne disease
26	Zvinorova, P. I.; Halimani, T. E.; Muchadeyi, F. C.; Katsande, S.; Gusha, J.; Dzama, K.	Management and control of gastrointestinal nematodes in communal goat farms in Zimbabwe.	Tropical Animal Health and Production	2017	East Africa	2	small ruminant	Endoparasites	Helminth
27	Alhaji, N. B.; Babalobi, O. O.	Socio-cultural factors influencing transmission of Mycoplasma mycoides mycoides small colony in pastoral cattle herds of north-central Nigeria	Vom Journal of Veterinary Science	2015	West Africa	1	cattle	CBPP
28	Alhaji, Nma Bida; Babalobi, Olutayo Olajide	Sero-positivity and associated risk factors for contagious bovine pleuropneumonia under two cattle production systems in North Central Nigeria.	Tropical Animal Health and Production	2016	West Africa	1	cattle	CBPP
29	Anyango, G.; Mutua, F.; Kagera, I.; Andang'O, P.; Grace, D.; Lindahl, J. F.	A survey of aflatoxin M1 contamination in raw milk produced in urban and peri-urban areas of Kisumu County, Kenya.	Infection Ecology {\&} Epidemiology Epidemiology	2018	East Africa	1	cattle	Aflatoxin
30	Baluka, S. A.	Economic effects of foot and mouth disease outbreaks along the cattle marketing chain in Uganda.	Veterinary World	2016	East Africa	1	cattle	FMD
31	Bessell, Paul Richard; Kushwaha, Peetambar; Mosha, Roggers; Woolley, Roy; Al-Riyami, Lamyaa; Gammon, Neil; Richard, Paul; Kushwaha, Peetambar; Mosha, Roggers; Woolley, Roy; Al-Riyami, Lamyaa; Gammon, Neil; Bessell, Paul Richard; Kushwaha, Peetambar; Mosha, Roggers; Woolley, Roy; Al-Riyami, Lamyaa; Gammon, Neil	Assessing the impact of a novel strategy for delivering animal health interventions to smallholder farmers	Preventive Veterinary Medicine	2017	East Africa	4	poultry	Newcastle disease
32	Elelu, Nusirat; Ambali, Abdulganiyu; Coles, Gerald C.; Eisler, Mark C.	Cross-sectional study of Fasciola gigantica and other trematode infections of cattle in Edu Local Government Area, Kwara State, north-central Nigeria	Parasites {\&} Vectors	2016	West Africa	3	cattle & small ruminant	Endoparasites	Fascioliasis	Helminth	Paramphistomiasis
33	Geidam, Y. A.; Ayi, V. K.; Umar, I. I.; Sunday, J.; Musa, D.; Goni, B.; Mwapu, D. N.	Participatory disease surveillance in the detection of trans-boundary animal diseases (TADS) in Borno State of arid north-eastern Nigeria.	Bulletin of Animal Health and Production in Africa	2013	West Africa	5	all	Colisepticemia	Ectoparasites	Endoparasites	Helminth	Hydatidosis	Mange	PPR	Pasteurellosis	Fowl cholera	Newcastle disease	Fowl pox	Coccidiosis
34	Hammami, P.; Lancelot, R.; Lesnoff, M.	Modelling the dynamics of post-vaccination immunity rate in a population of Sahelian sheep after a vaccination campaign against peste des petits ruminants virus.	PLoS ONE	2016	West Africa	2	small ruminant	PPR
35	Kelly, Robert F.; Hamman, Saidou M.; Morgan, Kenton L.; Nkongho, Egbe F.; Ngwa, Victor Ngu; Tanya, Vincent; Andu, Walters N.; Sander, Melissa; Ndip, Lucy; Handel, Ian G.; Mazeri, Stella; Muwonge, Adrian; Bronsvoort, Barend M. de. C.	Knowledge of Bovine Tuberculosis, Cattle Husbandry and Dairy Practices amongst Pastoralists and Small-Scale Dairy Farmers in Cameroon.	PLoS ONE	2016	West Africa	1	cattle	FMD	Fascioliasis	TB
36	Lindahl, Johanna F.; Young, Jarrah; Wyatt, Amanda; Young, Mary; Alders, Robyn; Bagnol, Brigitte; Kibaya, Augustino; Grace, Delia	Do vaccination interventions have effects? A study on how poultry vaccination interventions change smallholder farmer knowledge, attitudes, and practice in villages in Kenya and Tanzania.	Tropical Animal Health and Production	2019	East Africa	4	poultry	Newcastle disease
37	Mekonnen, S. A.; Koop, G.; Lam, T. J. G. M.; Hogeveen, H.	The intention of North-Western Ethiopian dairy farmers to control mastitis.	PLoS ONE	2017	East Africa	1	cattle	Blackquarter	Mastitis
38	Nyirenda, Stanley S.; Sakala, Matthews; Moonde, Lennon; Kayesa, Edgar; Fandamu, Paul; Banda, Fredrick; Sinkala, Yona	Prevalence of bovine fascioliasis and economic impact associated with liver condemnation in abattoirs in Mongu district of Zambia	BMC Veterinary Research	2019	East Africa	1	cattle	Endoparasites	Fascioliasis	Helminth
39	Wolff, C.; Boqvist, S.; StÇ»hl, K.; Masembe, C.; Sternberg-Lewerin, S.; St{\aa}hl, K.; Masembe, C.; Sternberg-Lewerin, S.	Biosecurity aspects of cattle production in Western Uganda, and associations with seroprevalence of brucellosis, salmonellosis and bovine viral diarrhoea.	BMC Veterinary Research	2017	East Africa	1	cattle	Abortion	Blackquarter	Bovine viral diarrhea virus	Brucellosis	Salmonellosis
40	Habte, Tadios; Amare, Alemayehu; Bettridge, Judy; Collins, Marisol; Robert, Christely; Wigley, Paul	Guide to chicken health and management in Ethiopia		2017	East Africa	4	poultry	Chronic respiratory disease	Endoparasites	Helminth	Pasteurellosis	Newcastle disease	IBD	Marek's disease	Fowl pox	Fowl cholera	Fowl typhoid	Coccidiosis	Ectoparasites	Avian influenza	Infectious coryza	Colibacillosis	Mycoplasmosis
41	Msami, H.	Poultry sector country review: Tanzania		2007	East Africa	4	poultry	Colibacillosis	Ectoparasites	Fowl pox	IBD	Marek's disease	Mycoplasmosis	Newcastle disease	Salmonellosis
42	Abera, Temesgen; Bitew, Molalegne; Gebre, Debebe; Mamo, Yosef; Deneke, Yosef; Nandi, Sukdeb	Bluetongue disease in small ruminants in south western Ethiopia: cross-sectional sero-epidemiological study	BMC Research Notes	2018	East Africa	2	small ruminant	Bluetongue
43	Abera, Zelalem; Degefu, Hailu; Gari, Getachew; Kidane, Menbere	Sero-prevalence of lumpy skin disease in selected districts of West Wollega zone, Ethiopia	BMC Veterinary Research	2015	East Africa	1	cattle	Lumpy skin disease
44	Abraham-Oyiguh, J.; Adewumi, M. O.; Onoja, A. B.; Suleiman, I.; Sulaiman, L. K.; Ahmed, S. J.; Jagboro, S. T.	Seroprevalence of Infectious Bursal Disease Virus in Local Chickens in Udu Local Government Area of Delta State, South East Nigeria	Journal of Immunoassay and Immunochemistry	2015	West Africa	4	poultry	IBD
45	Abunna, F.; Tilahun, G.; Megersa, B.; Regassa, A.; Kumsa, B.	Bovine cysticercosis in cattle slaughtered at Awassa municipal abattoir, Ethiopia: prevalence, cyst viability, distribution and its public health implication.	Zoonoses and public health	2008	East Africa	1	cattle	Cysticercosis	Endoparasites	Helminth
46	Adam, Ibrahim A.; Abdalla, Mohamed A.; Mohamed, Mohamed E. H.; Aradaib, Imadeldin E.	Prevalence of bluetongue virus infection and associated risk factors among cattle in North Kordufan State, Western Sudan	BMC Veterinary Research	2014	East Africa	1	cattle	Bluetongue
47	Addy, Francis; Alakonya, Amos; Wamae, Njeri; Magambo, Japhet; Mbae, Cecilia; Mulinge, Erastus; Zeyhle, Eberhard; Wassermann, Marion; Kern, Peter; Romig, Thomas	Prevalence and diversity of cystic echinococcosis in livestock in Maasailand, Kenya	Parasitology Research	2012	East Africa	3	cattle & small ruminant	Cystic echinococcosis
48	Adombi, C. M.; Waqas, A.; Dundon, W. G.; Li, S.; Daojin, Y.; Kakpo, L.; Aplogan, G. L.; Diop, M.; Lo, M. M.; Silber, R.; Loitsch, A.; Diallo, A.	Peste Des Petits Ruminants in Benin: Persistence of a Single Virus Genotype in the Country for Over 42Â Years	Transboundary and Emerging Diseases	2017	West Africa	2	small ruminant	PPR
49	Ahmadu, B.; Lovelace, C. E. A.; Samui, K. L.; Mahan, S.	Some observations on the sero-prevalence of heartwater and tick infestation in Zambian goats.	The Onderstepoort journal of veterinary research	2004	East Africa	2	small ruminant	Heartwater	Tick-borne disease
50	Akinseye, Victor O.; Adesokan, Hezekiah K.; Ogugua, Akwoba J.; Adedoyin, Folashade J.; Otu, Patricia I.; Kwaghe, Ayi V.; Kolawole, Noah O.; Okoro, Oyinye J.; Agada, Charity A.; Tade, Adeniyi O.; Faleke, Olufemi O.; Okeke, Anyanwu L.; Akanbi, Ibikunle M.; Ibitoye, Mofoluwake M.; Dipeolu, Morenike O.; Dale, Emma J.; Lorraine, Perrett; Taylor, Andrew V.; Awosanya, Emmanuel A.; Cadmus, Eniola O.; Sta…	Sero-epidemiological survey and risk factors associated with bovine brucellosis among slaughtered cattle in Nigeria	Onderstepoort J Vet Res	2016	West Africa	1	cattle	Brucellosis
51	Akwuobu, Chinedu A.; Ayling, Roger D.; Chah, Kennedy Foinkfu; Oboegbulem, Stephen I.	Studies into the prevalence of Mycoplasma species in small ruminants in Benue State, North-central Nigeria	Tropical Animal Health and Production	2014	West Africa	2	small ruminant	Arthritis	CCPP	Mastitis
52	Alemayehu, Gezahegn; Leta, Samson; Hailu, Berhanu	Sero-prevalence of Contagious Bovine Pleuropneumonia (CBPP) in bulls originated from Borena pastoral area of Southern Ethiopia	Tropical Animal Health and Production	2015	East Africa	1	cattle	CBPP
53	Alemu, Biruk; Gari, Getachew; Libeau, Genevi{\`{e}}ve; Kwiatek, Olivier; Kidane, Menbere; Belayneh, Rediet; Siraw, Bewuket; Wieland, Barbara; Asfaw, Wondwoson; Abdi, Reta D.	Molecular detection and phylogenetic analysis of Peste des petits ruminants virus circulating in small ruminants in eastern Amhara region, Ethiopia	BMC Veterinary Research	2019	East Africa	2	small ruminant	PPR
54	Alhaji, N. B.; Wungak, Y. S.; Bertu, W. J.	Serological survey of bovine brucellosis in Fulani nomadic cattle breeds (Bos indicus) of North-central Nigeria: Potential risk factors and zoonotic implications	Acta Tropica	2016	West Africa	1	cattle	Brucellosis
55	Alingu, Richard A.; Muhanguzi, Dennis; MacLeod, Ewan; Waiswa, Charles; Fyfe, Jenna	Bovine trypanosome species prevalence and farmers' trypanosomiasis control methods in south-western Uganda	Journal of the South African Veterinary Association	2014	East Africa	1	cattle	AAT	Ectoparasites	Tick-borne disease
56	Allan, Kathryn J.; Halliday, Jo E. B.; Moseley, Mark; Carter, Ryan W.; Ahmed, Ahmed; Goris, Marga G. A.; Hartskeerl, Rudy A.; Keyyu, Julius; Kibona, Tito; Maro, Venance P.; Maze, Michael J.; Mmbaga, Blandina T.; Tarimo, Rigobert; Crump, John A.; Cleaveland, Sarah	Assessment of animal hosts of pathogenic Leptospira in northern Tanzania	PLOS Neglected Tropical Diseases	2018	East Africa	3	cattle & small ruminant	Leptospirosis
57	Allepuz, A.; Stevenson, M.; Kivaria, F.; Berkvens, D.; Casal, J.; Picado, A.	Risk Factors for Foot-and-Mouth Disease in Tanzania, 2001-2006	Transboundary and Emerging Diseases	2015	East Africa	1	cattle	FMD
58	Almaw, G.; DUGUMA, M.; Wubetie, A.; Tuli, G.; Koran, T.	A contagious bovine pleuropneumonia outbreak on a research farm in Ethiopia, and its dynamics over an eight-month period.	Revue Scientifique et Technique de l'OIE	2016	East Africa	1	cattle	CBPP
59	Almaw, G.; Zerihun, A.; Asfaw, Y.	Bovine mastitis and its association with selected risk factors in smallholder dairy farms in and around Bahir Dar, Ethiopia.	Tropical animal health and production	2008	East Africa	1	cattle	Mastitis
60	Ameni, G.; Erkihun, A.	Bovine tuberculosis on small-scale dairy farms in Adama Town, central Ethiopia, and farmer awareness of the disease.	Revue scientifique et technique (International Office of Epizootics)	2007	East Africa	1	cattle	TB
61	Ameni, Gobena; Tadesse, Konjit; Hailu, Elena; Deresse, Yohannes; Medhin, Girmay; Aseffa, Abraham; Hewinson, Glyn; Vordermeier, Martin; Berg, Stefan	Transmission of Mycobacterium tuberculosis between Farmers and Cattle in Central Ethiopia	PLoS ONE	2013	East Africa	1	cattle	TB
62	Ameni, G.; Tafess, K.; Zewde, A.; Eguale, T.; Tilahun, M.; Hailu, T.; Sirak, A.; Salguero, F. J.; Berg, S.; Aseffa, A.; Hewinson, R. G.; Vordermeier, H. M.	Vaccination of calves with Mycobacterium bovis Bacillus Calmette-Guerin reduces the frequency and severity of lesions of bovine tuberculosis under a natural transmission setting in Ethiopia	Transboundary and Emerging Diseases	2018	East Africa	1	cattle	TB
63	Angwech, Harriet; Nyeko, Jack H. P.; Opiyo, Elizabeth A.; Okello-Onen, Joseph; Opiro, Robert; Echodu, Richard; Malinga, Geoffrey M.; Njahira, Moses N.; Skilton, Robert A.	Heterogeneity in the prevalence and intensity of bovine trypanosomiasis in the districts of Amuru and Nwoya, Northern Uganda.	BMC veterinary research	2015	East Africa	1	cattle	AAT
64	Asakura, Shingo; Makingi, George; Kazwala, Rudovick; Makita, Kohei	Brucellosis Risk in Urban and Agro-pastoral Areas in Tanzania	EcoHealth	2018	East Africa	1	cattle	Brucellosis
65	Asakura, Shingo; Makingi, George; Kazwala, Rudovick; Makita, Kohei	Herd-level risk factors associated with Brucella sero-positivity in cattle, and perception and behaviours on the disease control among agro-pastoralists in Tanzania	Acta Tropica	2018	East Africa	1	cattle	Brucellosis
66	Asmare, Kassahun; Megersa, Bekele; Denbarga, Yifat; Abebe, Girma; Taye, Anley; Bekele, Jemere; Bekele, Tesfaye; Gelaye, Esayas; Zewdu, Endrias; Agonafir, Abebe; Ayelet, Gelagay; Skjerve, Eystein	A study on seroprevalence of caprine brucellosis under three livestock production systems in southern and central Ethiopia	Tropical Animal Health and Production	2013	East Africa	2	small ruminant	Brucellosis
67	Asmare, Kassahun; Sibhat, Berhanu; Ayelet, Gelagay; Gebremedhin, Endrias Zewdu; Lidete, Kassaye Aragaw; Skjerve, Eystien	Serological evidence of Bovine herpesvirus-1, Bovine Viral Diarrhea virus and Schmallenberg v irus infections in relation to reproductive disorders in dairy cattle in Ethiopia	Acta Tropica	2018	East Africa	1	cattle	Bovine herpesvirus	Bovine viral diarrhea virus	Reproductive disorder	Schmallenberg virus
68	Assefa, Guash Abay; Kelkay, Mulalem Zenebe	Goat pasteurellosis: serological analysis of circulating Pasteurella serotypes in Tanqua Aberegelle and Kola Tembien Districts, Northern Ethiopia	BMC Research Notes	2018	East Africa	2	small ruminant	Pasteurellosis
69	Assefa, Habtamu; Mulate, Belay; Nazir, Shahid; Alemayehu, Alula	Cystic echinococcosis amongst small ruminants and humans in central Ethiopia.	The Onderstepoort journal of veterinary research	2015	East Africa	2	small ruminant	Endoparasites	Helminth	Hydatidosis
70	Awa, D. N.; Adakal, H.; Luogbou, N. D. D.; Wachong, K. H.; Leinyuy, I.; Achukwi, M. D.	Cattle ticks in Cameroon: Is Rhipicephalus (Boophilus) microplus absent in Cameroon and the Central African region?	Ticks and Tick-borne Diseases	2015	West Africa	1	cattle	Tick-borne disease
71	Awah-Ndukum, J.; Mouiche, M. M. M.; Bayang, H. N.; Ngwa, V. Ngu; Assana, E.; Feussom, K. J. M.; Manchang, T. K.; Zoli, P. A.	Seroprevalence and Associated Risk Factors of Brucellosis among Indigenous Cattle in the Adamawa and North Regions of Cameroon	Veterinary Medicine International	2018	West Africa	1	cattle	Brucellosis
72	Ayebazibwe, Chrisostom; Tj{\o}rneh{\o}j, Kirsten; Mwiine, Frank N.; Muwanika, Vincent B.; Okurut, Anna Rose Ademun; Siegismund, Hans R.; Alexandersen, Soren; Ademun Okurut, Anna Rose; Siegismund, Hans R.; Alexandersen, Soren	Patterns, risk factors and characteristics of reported and perceived foot-and-mouth disease (FMD) in Uganda.	Tropical Animal Health and Production	2010	East Africa	1	cattle	FMD
73	Ayelet, Gelagay; Mahapatra, Mana; Gelaye, Esayas; Egziabher, Berhe G.; Rufeal, Tesfaye; Sahle, Mesfin; Ferris, Nigel P.; Wadsworth, Jemma; Hutchings, Geoffrey H.; Knowles, Nick J.	Genetic characterization of foot-and-mouth disease viruses, Ethiopia, 1981-2007.	Emerging infectious diseases	2009	East Africa	1	cattle	FMD
74	Bataille, Arnaud; Kwiatek, Olivier; Belfkhi, Salima; Mounier, Lucile; Parida, Satya; Mahapatra, Mana; Caron, Alexandre; Chubwa, Chobi Clement; Keyyu, Julius; Kock, Richard; Jones, Bryony A.; Libeau, Genevi{\`{e}}ve	Optimization and evaluation of a non-invasive tool for peste des petits ruminants surveillance and control	Scientific Reports	2019	Both	2	small ruminant	PPR
75	Bell-Sakyi, L.; Koney, E. B. M.; Dogbey, O.; Walker, A. R.	Ehrlichia ruminantium seroprevalence in domestic ruminants in Ghana; I. Longitudinal survey in the Greater Accra Region.	Veterinary microbiology	2004	West Africa	3	cattle & small ruminant	Heartwater
76	Bertram, Miranda R.; Bravo de Rueda, Carla; Garabed, Rebecca; Dickmu Jumbo, Simon; Moritz, Mark; Pauszek, Steven; Abdoulkadiri, Souley; Rodriguez, Luis L.; Arzt, Jonathan	Molecular Epidemiology of Foot-and-Mouth Disease Virus in the Context of Transboundary Animal Movement in the Far North Region of Cameroon	Frontiers in Veterinary Science	2018	West Africa	1	cattle	FMD
77	Bertu, Wilson J.; Ducrotoy, Marie J.; Mu{\~{n}}oz, Pilar M.; Mick, Virginie; Z{\'{u}}{\~{n}}iga-Ripa, Amaia; Bryssinckx, Ward; Kwaga, Jacob K. P. P.; Kabir, Junaid; Welburn, Susan C.; Moriy{\'{o}}n, Ignacio; Ocholi, Reuben A.	Phenotypic and genotypic characterization of Brucella strains isolated from autochthonous livestock reveals the dominance of B. abortus biovar 3a in Nigeria	Veterinary microbiology	2015	West Africa	2	small ruminant	Brucellosis
78	Bett, Bernard; Mariner, Jeffrey C.; Kihu, Simon; Swai, Emmanuel S.; Jost, Christine C.; Njogu, George; Nzietchueng, Serge; Kihu, Simon; Bett, Bernard; Njogu, George; Swai, Emmanuel S.; Mariner, Jeffrey C.	Epidemiological assessment of the Rift Valley fever outbreak in Kenya and Tanzania in 2006 and 2007.	The American journal of tropical medicine and hygiene	2010	East Africa	3	cattle & small ruminant	RVF
79	Bok, Jeroen; Hogerwerf, Lenny; Germeraad, Eveline A.; Roest, Hendrik I. J.; Faye-Joof, Tisbeh; Jeng, Momodou; Nwakanma, Davis; Secka, Arss; Stegeman, Arjan; Goossens, Bart; Wegm{\{u}}ller	Coxiella burnetii (Q fever) prevalence in associated populations of humans and small ruminants in The Gambia	Marianne A. B.; van der Hoek	2017	West Africa	2	small ruminant	Q fever
80	Boukary, Abdou Razac; Saegerman, Claude; Abatih, Emmanuel; Fretin, David; Alamb{\'{e}}dji Bada, Rianatou; De Deken, Reginald; Harouna, Halimatou Adamou; Yenikoye, Alhassane; Thys, Eric	Seroprevalence and Potential Risk Factors for Brucella Spp. Infection in Traditional Cattle, Sheep and Goats Reared in Urban, Periurban and Rural Areas of Niger	PLoS ONE	2013	West Africa	3	cattle & small ruminant	Brucellosis
81	Bugeza, James; Muwonge, Adrian; Munyeme, Musso; Lasuba, Phillip; Godfroid, Jacques; Kankya, Clovice	Seroprevalence of bovine brucellosis and associated risk factors in Nakasongola district, Uganda	Tropical Animal Health and Production	2018	East Africa	1	cattle	Brucellosis
82	Byarugaba, Denis K.; Mugimba, Kizito K.; Omony, John B.; Okitwi, Martin; Wanyana, Agnes; Otim, Maxwell O.; Kirunda, Halid; Nakavuma, Jessica L.; Teillaud, Ang{\'{e}}lique; Paul, Mathilde C.; Ducatez, Mariette F.	High pathogenicity and low genetic evolution of avian paramyxovirus type I (Newcastle disease virus) isolated from live bird markets in Uganda	Virology Journal	2014	East Africa	4	poultry	Newcastle disease
83	Catalano, Deborah; Biasibetti, Elena; Lynen, Godelieve; Di Giulio, Giuseppe; De Meneghi, Daniele; Tomassone, Laura; Valenza, Federico; Capucchio, Maria Teresa	"Ormilo disease" a disorder of zebu cattle in Tanzania: bovine cerebral theileriosis or new protozoan disease?	Tropical Animal Health and Production	2015	East Africa	1	cattle	Theileriosis
84	Catley, A.; Chibunda, R. T. T.; Ranga, E.; Makungu, S.; Magayane, F. T. T.; Magoma, G.; Madege, M. J. J.; Vosloo, W.	Participatory diagnosis of a heat-intolerance syndrome in cattle in Tanzania and association with foot-and-mouth disease.	Preventive veterinary medicine	2004	East Africa	1	cattle	Blackquarter	FMD
85	Chaka, Hassen; Aboset, Gezahegn; Garoma, Abebe; Gumi, Balako; Thys, Eric	Cross-sectional survey of brucellosis and associated risk factors in the livestock-wildlife interface area of Nechisar National Park, Ethiopia	Tropical Animal Health and Production	2018	East Africa	3	cattle & small ruminant	Brucellosis
86	Chang'A, J. S.; Robertson, L. J.; Mtambo, M. M. A.; Mdegela, R. H.; L{\o}ken, T.; Reksen, O.; Chang'a, J. S.; Robertson, L. J.; Mtambo, M. M. A.; Mdegela, R. H.; L{\o}ken, T.; Reksen, O.	Unexpected results from large-scale cryptosporidiosis screening study in calves in Tanzania.	Annals of Tropical Medicine {\&} Parasitology	2011	East Africa	1	cattle	Cryptosporidiosis
87	Chatikobo, P.; Choga, T.; Ncube, C.; Mutambara, J.	Participatory diagnosis and prioritization of constraints to cattle production in some smallholder farming areas of Zimbabwe	Preventive Veterinary Medicine	2013	East Africa	1	cattle	Blackquarter	Ectoparasites	Mange
88	Chikerema, Silvester Maravanyika; Pfukenyi, D. M.; Matope, Gift; Bhebhe, E.	Temporal and spatial distribution of cattle anthrax outbreaks in Zimbabwe between 1967 and 2006	Tropical Animal Health and Production	2012	East Africa	1	cattle	Anthrax
89	Chimana, Henry M.; Muma, John Bwalya; Samui, Kenny L.; Hangombe, Benard M.; Munyeme, Musso; Matope, Gift; Phiri, Andrew M.; Godfroid, Jacques; Skjerve, Eystein; Tryland, Morten	A comparative study of the seroprevalence of brucellosis in commercial and small-scale mixed dairy-beef cattle enterprises of Lusaka province and Chibombo district, Zambia.	Tropical animal health and production	2010	East Africa	1	cattle	Brucellosis
90	Cleaveland, Sarah; Shaw, Darren J.; Mfinanga, Sayoki G.; Shirima, Gabriel; Kazwala, Rudovick R.; Eblate, Ernest; Sharp, Michael	Mycobacterium bovis in rural Tanzania: risk factors for infection in human and cattle populations.	Tuberculosis (Edinburgh, Scotland)	2007	East Africa	1	cattle	TB
91	CLIFFORD, D. L.; KAZWALA, R. R.; SADIKI, H.; A., R. O. U. G.; E. A., M. U. S. E.; COPPOLILLO, P. C.; MAZET, J. A. K.	Tuberculosis infection in wildlife from the Ruaha ecosystem Tanzania: implications for wildlife, domestic animals, and human health	Epidemiology and Infection	2013	East Africa	1	cattle	TB
92	Dahmani, Mustapha; Sambou, Masse; Scandola, Pierre; Raoult, Didier; Fenollar, Florence; Mediannikov, Oleg	Bartonella bovis and Candidatus Bartonella davousti in cattle from Senegal	Comparative Immunology, Microbiology and Infectious Diseases	2017	West Africa	1	cattle	Bartonellosis
93	Dalis, James S.; Kazeem, Haruna M.; Kwaga, Jacob K. P.; Kwanashie, Clara N.; Yakubu, Bitrus; Owolodun, Olajide A.; Jambol, Anvou R.	Molecular characterization of dermatophytes isolated from cattle in Plateau State, Nigeria	Veterinary Microbiology	2018	West Africa	1	cattle	Dermatophytosis
94	Demeke, Berhan; Jenberie, Shiferaw; Tesfaye, Biruk; Ayelet, Gelagay; Yami, Martha; Lamien, Charles Euloge; Gelaye, Esayas	Investigation of Marek's disease virus from chickens in central Ethiopia	Tropical Animal Health and Production	2017	East Africa	4	poultry	Marek's disease
95	Dhikusooka, Moses Tefula; Ayebazibwe, Chrisostom; Namatovu, Alice; Belsham, Graham J.; Siegismund, Hans Redlef; Wekesa, Sabenzia Nabalayo; Balinda, Sheila Nina; Muwanika, Vincent B.; Tj{\o}rneh{\o}j, Kirsten	Unrecognized circulation of SAT 1 foot-and-mouth disease virus in cattle herds around Queen Elizabeth National Park in Uganda.	BMC veterinary research	2016	East Africa	1	cattle	FMD
96	Duguma, Ararsa; Abera, Shubisa; Zewdie, Wubishet; Belina, Dinaol; Haro, Godana	Status of bovine tuberculosis and its zoonotic implications in Borana zone, Southern Ethiopia	Tropical Animal Health and Production	2017	East Africa	1	cattle	TB
97	Ehizibolo, David Odion; De Vleeschauwer, Annebel Renate; Haegeman, Andy; Lefebvre, David; Nwosuh, Chika I.; Umoh, Jarlath U.; Okolocha, Emmanuel C.; Kazeem, Haruna M.; Van Borm, Steven; De Clercq, Kris	Serological and molecular epidemiology of foot-and-mouth disease viruses in agro-pastoralist livestock herds in the kachia grazing reserve, Nigeria	Transboundary and Emerging Diseases	2019	West Africa	1	cattle	FMD
98	Ehizibolo, D. O.; Haegeman, A.; De Vleeschauwer, A. R.; Umoh, J. U.; Kazeem, H. M.; Okolocha, E. C.; Van Borm, S.; De Clercq, K.	Detection and Molecular Characterization of Foot and Mouth Disease Viruses from Outbreaks in Some States of Northern Nigeria 2013-2015	Transboundary and Emerging Diseases	2017	West Africa	1	cattle	FMD
99	Elbrissi, Atif; Sabeil, Y. A.; Khalifa, Khalda A.; Enan, Khalid; Khair, Osama M.; El Hussein, A. M.	Isolation, identification and differentiation of Campylobacter spp. using multiplex PCR assay from goats in Khartoum State, Sudan	Tropical Animal Health and Production	2017	East Africa	2	small ruminant	Abortion	Campylobacteriosis	Diarrhea
100	Esemu, Seraphine N.; Besong, Willington O.; Ndip, Roland N.; Ndip, Lucy M.	Prevalence of Ehrlichia ruminantium in adult Amblyomma variegatum collected from cattle in Cameroon	Experimental and Applied Acarology	2013	West Africa	1	cattle	Heartwater
101	Eshetu, L.; Yigezu, L.; Asfaw, Y.	A study on contagious caprine pleuropneumonia (CCPP) in goats at an export oriented abattoir, Debrezeit, Ethiopia.	Tropical animal health and production	2007	East Africa	2	small ruminant	CCPP
102	Ezama, Arnold; Gonzalez, Jean-Paul; Majalija, Samuel; Bajunirwe, Francis	Assessing short evolution brucellosis in a highly brucella endemic cattle keeping population of Western Uganda: a complementary use of Rose Bengal test and IgM rapid diagnostic test	BMC Public Health	2018	East Africa	1	cattle	Brucellosis
103	Fafetine, Jos{\'{e}} M.; Coetzee, Peter; Mubemba, Benjamin; Nhambirre, Of{\'{e}}lia; Neves, Luis; Coetzer, J. A. W.; Venter, Estelle H.	Rift Valley Fever Outbreak in Livestock, Mozambique, 2014	Emerging Infectious Diseases	2016	East Africa	3	cattle & small ruminant	RVF
104	Farougou, Souaibou; Gagara, Mariama; Mensah, Guy A.	Prevalence of peste des petits ruminants in the arid zone in the Republic of Niger	Onderstepoort J Vet Res	2013	West Africa	2	small ruminant	PPR
105	Fetene, Teshome; Kebede, Nigatu	Bovine tuberculosis of cattle in three districts of northwestern Ethiopia	Tropical Animal Health and Production	2009	East Africa	1	cattle	TB
106	Gachohi, J. M. M.; Ngumi, P. N. N.; Kitala, P. M. M.; Skilton, R. A. A.	Estimating seroprevalence and variation to four tick-borne infections and determination of associated risk factors in cattle under traditional mixed farming system in Mbeere District, Kenya.	Preventive veterinary medicine	2010	East Africa	1	cattle	Anaplasmosis	Theileriosis	Tick-borne disease
107	Gachohi, John M.; Njenga, M. Kariuki; Kitala, Philip; Bett, Bernard	Modelling Vaccination Strategies against Rift Valley Fever in Livestock in Kenya	PLOS Neglected Tropical Diseases	2016	East Africa	1	cattle	RVF
108	Gakuya, D. W.; Mulei, C. M.; Wekesa, S. B.	Use of ethnoveterinary remedies in the management of foot and mouth disease lesions in a diary herd.	African journal of traditional, complementary, and alternative medicines : AJTCAM	2011	East Africa	1	cattle	FMD
109	Gari, Getachew; Abie, Getnet; Gizaw, Daniel; Wubete, Alehegn; Kidane, Membere; Asgedom, Hagos; Bayissa, Berecha; Ayelet, Gelagay; Oura, Christopher A. L.; Roger, Francois; Tuppurainen, Eeva S. M.	Evaluation of the safety, immunogenicity and efficacy of three capripoxvirus vaccine strains against lumpy skin disease virus	Vaccine	2015	East Africa	1	cattle	Lumpy skin disease
110	Gari, G.; Grosbois, V.; Waret-Szkuta, A.; Babiuk, S.; Jacquiet, P.; Roger, F.	Lumpy skin disease in Ethiopia: Seroprevalence study across different agro-climate zones	Acta tropica	2012	East Africa	1	cattle	Lumpy skin disease
111	Gebremedhin, E. Z.; Tesfamaryam, G.; Yunus, H. A.; Duguma, R.; Tilahun, G.; Di Marco, V.; Vitale, M.	Seroepidemiology of Toxoplasma gondii infection in free-range chickens ( Gallus domesticus ) of Central Ethiopia	Epidemiology and Infection	2015	East Africa	4	poultry	Toxoplasmosis
112	Gelaye, Esayas; Belay, Alebachew; Ayelet, Gelagay; Jenberie, Shiferaw; Yami, Martha; Loitsch, Angelika; Tuppurainen, Eeva; Grabherr, Reingard; Diallo, Adama; Lamien, Charles Euloge	Capripox disease in Ethiopia: Genetic differences between field isolates and vaccine strain, and implications for vaccination failure	Antiviral Research	2015	East Africa	2	small ruminant	Goat pox
113	Getaneh, Abraham Mekibeb; Gebremedhin, Endrias Zewdu	Meta-analysis of the prevalence of mastitis and associated risk factors in dairy cattle in Ethiopia	Tropical Animal Health and Production	2017	East Africa	1	cattle	Mastitis
114	Gomo, C.; Kanonhuwa, K.; Godobo, F.; Tada, O.; Makuza, S. M.	Temporal and spatial distribution of lumpy skin disease (LSD) outbreaks in Mashonaland West Province of Zimbabwe from 2000 to 2013	Tropical Animal Health and Production	2017	East Africa	1	cattle	Lumpy skin disease
115	Gorna, Kamila; Houndj{\`{e}}, Evelyne; Romey, Aurore; Relmy, Anthony; Blaise-Boisseau, Sandra; Kpod{\'{e}}kon, Marc; Saegerman, Claude; Moutou, Fran{\c{c}}ois; Zientara, Stephan; Bakkali Kassimi, Labib	First isolation and molecular characterization of foot-and-mouth disease virus in Benin	Veterinary Microbiology	2014	West Africa	1	cattle	FMD
116	Habitu, Takele; Areda, Demelash; Muwonge, Adrian; Tessema, Girum T.; Skjerve, Eystein; Gebrehiwot, Tadesse	Prevalence and risk factors analysis of bovine tuberculosis in cattle raised in mixed crop-livestock farming system in Tigray region, Ethiopia	Transboundary and Emerging Diseases	2019	East Africa	1	cattle	TB
117	Hailu, Birhanu; Tolosa, Tadele; Gari, Getachew; Teklue, Teshale; Beyene, Belay	Estimated prevalence and risk factors associated with clinical Lumpy skin disease in north-eastern Ethiopia	Preventive Veterinary Medicine	2014	East Africa	1	cattle	Lumpy skin disease
118	Hector, Elkie; Elelu, Nusirat; Ferrolho, Joana; Couto, Joana; Sanches, Gustavo; Antunes, Sandra; Domingos, Ana; Eisler, Mark	PCR detection of Ehrlichia ruminantium and Babesia bigemina in cattle from Kwara State, Nigeria: unexpected absence of infection	Parasitology Research	2019	West Africa	1	cattle	Babesiosis	Heartwater	Tick-borne disease
119	Hiko, Adem; Agga, Getahun Ejeta	First-time detection of mycobacterium species from goats in Ethiopia.	Tropical Animal Health and Production	2011	East Africa	2	small ruminant	TB
120	Hove, T.; Lind, P.; Mukaratirwa, S.	Seroprevalence of Toxoplasma gondii infection in goats and sheep in Zimbabwe.	The Onderstepoort journal of veterinary research	2005	East Africa	2	small ruminant	Toxoplasmosis
121	Howell, Alison; Mugisha, Lawrence; Davies, Juliet; LaCourse, E.; Claridge, Jennifer; Williams, Diana J. L.; Kelly-Hope, Louise; Betson, Martha; Kabatereine, Narcis B.; Stothard, J.	Bovine fasciolosis at increasing altitudes: Parasitological and malacological sampling on the slopes of Mount Elgon, Uganda	Parasites {\&} Vectors	2012	East Africa	1	cattle	Fascioliasis
122	Howson, E. L. A.; Armson, B.; Lyons, N. A.; Chepkwony, E.; Kasanga, C. J.; Kandusi, S.; Ndusilo, N.; Yamazaki, W.; Gizaw, D.; Cleaveland, S.; Lembo, T.; Rauh, R.; Nelson, W. M.; Wood, B. A.; Mioulet, V.; King, D. P.; Fowler, V. L.	Direct detection and characterization of foot-and-mouth disease virus in East Africa using a field-ready real-time PCR platform	Transboundary and Emerging Diseases	2018	East Africa	1	cattle	FMD
123	Iraguha, Blaise; Hamudikuwanda, Humphrey; Mushonga, Borden	Bovine mastitis prevalence and associated risk factors in dairy cows in Nyagatare District, Rwanda	Journal of the South African Veterinary Association	2015	East Africa	1	cattle	Mastitis
124	Jenberie, Shiferaw; Lynch, Stacey E.; Kebede, Fekadu; Christley, Robert M.; Gelaye, Esayas; Negussie, Haileleul; Asmare, Kassahun; Ayelet, Gelagay	Genetic characterisation of infectious bursal disease virus isolates in Ethiopia	Acta Tropica	2014	East Africa	4	poultry	IBD
125	Jenbreie, Shiferaw; Ayelet, Gelagay; Gelaye, Esayas; Kebede, Fekadu; Lynch, Stacey E.; Negussie, Haileleul	Infectious bursal disease: seroprevalence and associated risk factors in major poultry rearing areas of Ethiopia	Tropical Animal Health and Production	2012	East Africa	4	poultry	IBD
126	Kabi, Fredrick; Masembe, Charles; Muwanika, Vincent; Kirunda, Halid; Negrini, Riccardo	Geographic distribution of non-clinical Theileria parva infection among indigenous cattle populations in contrasting agro-ecological zones of Uganda: implications for control strategies	Parasites {\&} Vectors	2014	East Africa	1	cattle	Anaplasmosis	East Coast Fever	Tick-borne disease
127	Kakandelwa, Cliff; Siwila, Joyce; Nalubamba, King S.; Muma, John B.; Phiri, Isaac G. K.	Prevalence of Giardia in dairy cattle in Lusaka and Chilanga districts, Zambia	Veterinary Parasitology	2016	East Africa	1	cattle	Giardia
128	Kamboyi, Harvey K.; Garineâ€Wichatitsky, Michel; Hang'ombe, Mudenda B.; Munyeme, Musso	Risk mapping and eco-anthropogenic assessment of anthrax in the upper Zambezi basin	Veterinary Medicine and Science	2019	East Africa	1	cattle	Anthrax
129	Kang'ethe, Erastus K.; Lang'a, K. A.	Aflatoxin B1 and M1 contamination of animal feeds and milk from urban centers in Kenya.	African health sciences	2009	East Africa	1	cattle	Aflatoxin
130	Karimuribo, E. D.; Fitzpatrick, J. L.; Bell, C. E.; Swai, E. S.; Kambarage, D. M.; Ogden, N. H.; Bryant, M. J.; French, N. P.	Clinical and subclinical mastitis in smallholder dairy farms in Tanzania: risk, intervention and knowledge transfer.	Preventive veterinary medicine	2006	East Africa	1	cattle	Mastitis
131	Kasanga, Christopher J.; Sallu, Raphael; Kivaria, Fredrick; Mkama, Mathias; Masambu, Joseph; Yongolo, Mmeta; Das, Sachindra; Mpelumbe-Ngeleja, Chanasa; Wambura, Philemon N.; King, Donald P.; Rweyemamu, Mark M.	Foot-and-mouth disease virus serotypes detected in Tanzania from 2003 to 2010: Conjectured status and future prospects	Onderstepoort J Vet Res	2012	East Africa	1	cattle	FMD
132	Kasanga, C. J.; Wadsworth, J.; Mpelumbe-Ngeleja, C. A. R.; Sallu, R.; Kivaria, F.; Wambura, P. N.; Yongolo, M. G. S.; Rweyemamu, M. M.; Knowles, N. J.; King, D. P.	Molecular Characterization of Foot-and-Mouth Disease Viruses Collected in Tanzania Between 1967 and 2009	Transboundary and Emerging Diseases	2015	East Africa	1	cattle	FMD
133	Kasanga, Christopher J.; Yamaguchi, Tsuyoshi; Munang'andu, Hetron M.; Ohya, Kenji; Fukushi, Hideto	Molecular epidemiology of infectious bursal disease virus in Zambia	Journal of the South African Veterinary Association	2013	East Africa	4	poultry	IBD
134	Kassian, E. N.; Simuunza, M. C.; Silayo, R. S.; Moonga, L.; Ndebe, J.; Sugimoto, C.; Namangala, B.	Prevalence and risk factors of bovine trypanosomosis in Kilwa district, Lindi region of southern Tanzania	Veterinary Parasitology: Regional Studies and Reports	2017	East Africa	1	cattle	AAT
135	Katzer, Frank; Lizundia, Regina; Ngugi, Daniel; Blake, Damer; McKeever, Declan	Construction of a genetic map for Theileria parva: identification of hotspots of recombination.	International Journal for Parasitology	2011	Both	1	cattle	East Coast fever
136	Kazoora, Herbert Brian; Majalija, Samuel; Kiwanuka, Noah; Kaneene, John Baligwamunsi	Prevalence of Mycobacterium bovis skin positivity and associated risk factors in cattle from Western Uganda	Tropical Animal Health and Production	2014	East Africa	1	cattle	TB
137	Kihu, Simon M.; Gachohi, John M.; Ndungu, Eunice K.; Gitao, George C.; Bebora, Lily C.; John, Njenga M.; Wairire, Gidraph G.; Maingi, Ndichu; Wahome, Raphael G.; Ireri, Ricky	Sero-epidemiology of Peste des petits ruminants virus infection in Turkana County, Kenya.	BMC Veterinary Research	2015	East Africa	2	small ruminant	PPR
138	Kim, Tae Yun; Kwak, You Shine; Kim, Ju Yeong; Nam, Sung-Hyun; Lee, In-Yong; Mduma, Simon; Keyyu, Julius; Fyumagwa, Robert; Yong, Tai-Soon	Prevalence of Tick-Borne Pathogens from Ticks Collected from Cattle and Wild Animals in Tanzania in 2012	The Korean Journal of Parasitology	2018	East Africa	1	cattle	Anaplasmosis	Tick-borne disease
139	Kimaro, Esther G.; Mor, Siobhan M.; Gwakisa, Paul; Toribio, Jenny-Ann	Seasonal occurrence of Theileria parva infection and management practices amongst Maasai pastoralist communities in Monduli District, Northern Tanzania	Veterinary Parasitology	2017	East Africa	1	cattle	East Coast fever
140	Kimaro, Esther G.; Toribio, Jenny-Ann L. M. L. M. L.; Gwakisa, Paul; Mor, Siobhan M.	Occurrence of trypanosome infections in cattle in relation to season, livestock movement and management practices of Maasai pastoralists in Northern Tanzania	Veterinary Parasitology: Regional Studies and Reports	2018	East Africa	1	cattle	AAT
141	Kipronoh, Alexander Kipruto; Ombui, Jackson Nyarongi; Kiara, Henry Kimathi; Binepal, Yatinder Singh; Gitonga, Eric; Wesonga, Hezron Okwako	Prevalence of contagious caprine pleuro-pneumonia in pastoral flocks of goats in the Rift Valley region of Kenya	Tropical Animal Health and Production	2016	East Africa	2	small ruminant	CCPP
142	Kipronoh, K. A.; Ombui, J. N.; Binepal, Y. S.; Wesonga, H. O.; Gitonga, E. K.; Thuranira, E.; Kiara, H. K.	Risk factors associated with contagious caprine pleuro-pneumonia in goats in pastoral areas in the Rift Valley region of Kenya	Preventive Veterinary Medicine	2016	East Africa	2	small ruminant	CCPP		Mange	RVF
143	Kivaria, F. M.; Noordhuizen, J. P. T. M.; Kapaga, A. M.	Risk indicators associated with subclinical mastitis in smallholder dairy cows in Tanzania.	Tropical animal health and production	2004	East Africa	1	cattle	Mastitis
144	Koka, Hellen; Sang, Rosemary; Kutima, Helen Lydia; Musila, Lillian	Coxiella burnetii Detected in Tick Samples from Pastoral Communities in Kenya	BioMed Research International	2018	East Africa	3	cattle & small ruminant	Q fever
145	Kracalik, Ian T.; Kenu, Ernest; Ayamdooh, Evans Nsoh; Allegye-Cudjoe, Emmanuel; Polkuu, Paul Nokuma; Frimpong, Joseph Asamoah; Nyarko, Kofi Mensah; Bower, William A.; Traxler, Rita; Blackburn, Jason K.	Modeling the environmental suitability of anthrax in Ghana and estimating populations at risk: Implications for vaccination and control	PLOS Neglected Tropical Diseases	2017	West Africa	3	cattle & small ruminant	Anthrax
146	Laisser, E. L. K.; Chenyambuga, S. W.; Karimuribo, E. D.; Msalya, G.; Kipanyula, M. J.; Mwilawa, A. J.; Mdegela, R. H.; Kusiluka, L. J. M.	A review on prevalence, control measure, and tolerance of Tanzania Shorthorn Zebu cattle to East Coast fever in Tanzania	Tropical Animal Health and Production	2017	East Africa	1	cattle	East Coast fever
147	Laisser, Emmanuel Levillal Katamboi; Kipanyula, Maulilio John; Msalya, George; Mdegela, Robinson Hammerthon; Karimuribo, Esron Daniel; Mwilawa, Anjello Joseph; Mwega, Elisa Daniel; Kusiluka, Lughano; Chenyambuga, Sebastian Wilson	Tick burden and prevalence of Theileria parva infection in Tarime zebu cattle in the lake zone of Tanzania	Tropical Animal Health and Production	2014	East Africa	1	cattle	East Coast fever
148	Lankester, F.; Russell, G. C.; Lugelo, A.; Ndabigaye, A.; Mnyambwa, N.; Keyyu, J.; Kazwala, R.; Grant, D.; Percival, A.; Deane, D.; Haig, D. M.; Cleaveland, S.	A field vaccine trial in Tanzania demonstrates partial protection against malignant catarrhal fever in cattle.	Vaccine	2016	East Africa	1	cattle	Malignant catarrhal fever
149	Lasecka-Dykes, Lidia; Wright, Caroline; Di Nardo, Antonello; Logan, Grace; Mioulet, Valerie; Jackson, Terry; Tuthill, Tobias; Knowles, Nick; King, Donald	Full Genome Sequencing Reveals New Southern African Territories Genotypes Bringing Us Closer to Understanding True Variability of Foot-and-Mouth Disease Virus in Africa	Viruses	2018	East Africa	1	cattle	FMD
150	Lee, Seung-Hun; Mossaad, Ehab; Ibrahim, Abdalla Mohamed; Ismail, Ahmed Ali; Adjou Moumouni, Paul Franck; Liu, Mingming; Ringo, Aaron Edmond; Gao, Yang; Guo, Huanping; Li, Jixu; Efstratiou, Artemis; Musinguzi, Peter; Angara, Tamador E. E.; Suganuma, Keisuke; Inoue, Noboru; Xuan, Xuenan	Detection and molecular characterization of tick-borne pathogens infecting sheep and goats in Blue Nile and West Kordofan states in Sudan	Ticks and Tick-borne Diseases	2018	East Africa	2	small ruminant	Tick-borne disease
151	Legesse, Mengistu; Medhin, Girmay; Bayissa, Mekonnen; Mamo, Gezahegne	Knowledge and perception of pastoral community members about brucellosis as a cause of abortion in animals and its zoonotic importance in Amibara district, Afar Region, Ethiopia	PLOS ONE	2018	East Africa	3	cattle & small ruminant	Abortion	Brucellosis
152	Legesse, Yoseph; Asfaw, Yilkal; Sahle, Mesfin; Ayelet, Gelagay; Jenberie, Shiferaw; Negussie, Haileleul	First confirmation of foot and mouth disease virus serotype SAT-1 in cattle and small ruminants in Ethiopia in 2007/08	Tropical Animal Health and Production	2013	East Africa	3	cattle & small ruminant	FMD
153	Lopes, Perdita Hilary; Akweongo, Patricia; Wurapa, Fred; Afari, Edwin; Sackey, Samuel; Ocansey, Dennis; Nyarko, Kofi Mensah	Bovine tuberculosis surveillance system 2valuation, Greater-Accra region, Ghana, 2006-2011	Pan African Medical Journal	2016	West Africa	1	cattle	TB
154	Ludi, A.; Ahmed, Z.; Pomeroy, L. W.; Pauszek, S. J.; Smoliga, G. R.; Moritz, M.; Dickmu, S.; Abdoulkadiri, S.; Arzt, J.; Garabed, R.; Rodriguez, L. L.	Serotype Diversity of Foot-and-Mouth-Disease Virus in Livestock without History of Vaccination in the Far North Region of Cameroon	Transboundary and Emerging Diseases	2016	West Africa	1	cattle	FMD
155	Luu, Lisa; Bettridge, Judy; Christley, Robert M.; Melese, Kasech; Blake, Damer; Dessie, Tadelle; Wigley, Paul; Desta, Takele T.; Hanotte, Olivier; Kaiser, Pete; Terfa, Zelalem G.; Collins, Marisol; Lynch, Stacey E.	Prevalence and molecular characterisation of Eimeria species in Ethiopian village chickens	BMC Veterinary Research	2013	East Africa	4	poultry	Coccidiosis
156	Machila, Noreen; Wanyangu, Samuel W.; McDermott, John; Welburn, Susan C.; Maudlin, Ian; Eisler, Mark C.	Cattle owners' perceptions of African bovine trypanosomiasis and its control in Busia and Kwale Districts of Kenya.	Acta tropica	2003	East Africa	1	cattle	AAT
157	Majekodunmi, Ayodele O.; Fajinmi, Akinyemi; Dongkum, Charles; Picozzi, Kim; Thrusfield, Michael V.; Welburn, Susan C.	A longitudinal survey of African animal trypanosomiasis in domestic cattle on the Jos Plateau, Nigeria: prevalence, distribution and risk factors	Parasites {\&} Vectors	2013	West Africa	1	cattle	AAT
158	Mamoudou, Abdoulmoumini; Njanloga, Alexandre; Hayatou, Aliyou; Suh, Pierre Fongho; Achukwi, Mbunkah Daniel	Animal trypanosomosis in clinically healthy cattle of north Cameroon: epidemiological implications	Parasites {\&} Vectors	2016	West Africa	1	cattle	AAT
159	Matiko, Mirende Kichuki; Salekwa, Linda Peniel; Kasanga, Christopher Jacob; Kimera, Sharadhuli Idd; Evander, Magnus; Nyangi, Wambura Philemon	Serological evidence of inter-epizootic/inter-epidemic circulation of Rift Valley fever virus in domestic cattle in Kyela and Morogoro, Tanzania	PLOS Neglected Tropical Diseases	2018	East Africa	1	cattle	RVF
160	Matope, Gift; Bhebhe, Evison; Muma, John Bwalya; Oloya, James; Madekurozwa, Rachel L.; Lund, Arve; Skjerve, Eystein	Seroprevalence of brucellosis and its associated risk factors in cattle from smallholder dairy farms in Zimbabwe	Tropical Animal Health and Production	2011	East Africa	1	cattle	Brucellosis
161	Matos, Carlos Ant{\'{o}}nio; Gon{\c{c}}alves, Luiz Ricardo; de Souza Ramos, Inalda Ang{\'{e}}lica; Mendes, Natalia Serra; Zanatto, Diego Carlos Souza; Andr{\'{e}}, Marcos Rog{\'{e}}rio; Machado, Rosangela Zacarias	Molecular detection and characterization of Ehrlichia ruminantium from cattle in Mozambique	Acta Tropica	2019	East Africa	1	cattle	Heartwater
162	Mazeri, Stella; Scolamacchia, Francesca; Handel, Ian G.; Morgan, Kenton L.; Tanya, Vincent N.; deC. Bronsvoort, Barend M.	Risk factor analysis for antibodies to Brucella, Leptospira and C. burnetii among cattle in the Adamawa Region of Cameroon: a cross-sectional study	Tropical Animal Health and Production	2013	West Africa	1	cattle	Brucellosis		Q fever
163	Mbengue, M.; Diallo, A. A.; Lo, F. T.; Lo, M. M.; Diop, M.; Seck, P. S.; Samb, Y.; Diouf, M.; Thiongane, Y.	Réémergence de la péripneumonie contagieuse bovine au Sénégal	Bulletin de la Soci{\'{e}}t{\'{e}} de pathologie exotique	2013	West Africa	1	cattle	CBPP
164	Mbuh, J. V. V.; Ndamukong, K. J. N. J. N.; Ntonifor, N.; Nforlem, G. F. F.	Parasites of sheep and goats and their prevalence in Bokova, a rural area of Buea Sub Division, Cameroon.	Veterinary parasitology	2008	West Africa	2	small ruminant	Endoparasites	Haemonchosis	Helminth
165	Mbyuzi, Albano O.; Komba, Erick V. G.; Kimera, Sharadhuli I.; Kambarage, Dominic M.	Sero-prevalence and associated risk factors of peste des petits ruminants and contagious caprine pleuro-pneumonia in goats and sheep in the Southern Zone of Tanzania	Preventive Veterinary Medicine	2014	East Africa	2	small ruminant	CCPP	PPR
166	Meas, Sothy; Nakayama, Megumi; Usui, Tatsufumi; Nakazato, Yoshikazu; Yasuda, Jun; Ohashi, Kazuhiko; Onuma, Misao	Evidence for bovine immunodeficiency virus infection in cattle in Zambia.	The Japanese journal of veterinary research	2004	East Africa	1	cattle	Bovine immunodeficiency virus
167	Mekuriaw, Aregitu; Bitew, Molalegne; Gelaye, Esyas; Mamo, Bedaso; Ayelet, Gelagay	Infectious bursal disease: outbreak investigation, molecular characterization, and vaccine immunogenicity trial in Ethiopia	Tropical Animal Health and Production	2017	East Africa	4	poultry	IBD
168	Miller, R.; Nakavuma, J. L.; Ssajjakambwe, P.; Vudriko, P.; Musisi, N.; Kaneene, J. B.	The Prevalence of Brucellosis in Cattle, Goats and Humans in Rural Uganda: A Comparative Study	Transboundary and Emerging Diseases	2016	East Africa	3	cattle & small ruminant	Brucellosis
169	Mkama, Mathias; Kasanga, Christopher J.; Sallu, Raphael; Ranga, Ezekia; Yongolo, Mmeta; Mulumba, Misheck; Rweyemamu, Mark; Wambura, Philemon	Serosurveillance of foot-and-mouth disease virus in selected livestock-wildlife interface areas of Tanzania	Onderstepoort J Vet Res	2014	East Africa	1	cattle	FMD
170	Mohammed, Salum; Munissi, Joan J. E.; Nyandoro, Stephen S.	Aflatoxin M1 in raw milk and aflatoxin B1 in feed from household cows in Singida, Tanzania.	Food additives {\&} contaminants. Part B, Surveillance	2016	East Africa	1	cattle	Aflatoxin
171	Molla, Bereket; Delil, Faris	Mapping of major diseases and devising prevention and control regimen to common diseases in cattle and shoats in Dassenech district of South Omo Zone, South-Western Ethiopia	Tropical Animal Health and Production	2015	East Africa	3	cattle & small ruminant	Anthrax	Brucellosis	FMD	Goat pox	PPR	RVF
172	MOLLA, W.; FRANKENA, K.; DE JONG, M. C. M.	Transmission dynamics of lumpy skin disease in Ethiopia	Epidemiology and Infection	2017	East Africa	1	cattle	Lumpy skin disease
173	Molla, Wassie; Frankena, Klaas; Gari, Getachew; de Jong, Mart C. M.	Field study on the use of vaccination to control the occurrence of lumpy skin disease in Ethiopian cattle	Preventive Veterinary Medicine	2017	East Africa	1	cattle	Lumpy skin disease
174	Molla, Wassie; Frankena, Klaas; Gari, Getachew; Kidane, Menbere; Shegu, Dereje; de Jong, Mart C. M.	Seroprevalence and risk factors of lumpy skin disease in Ethiopia	Preventive Veterinary Medicine	2018	East Africa	1	cattle	Lumpy skin disease
175	Molla, W.; de Jong, M. C. M.; Frankena, K.	Temporal and spatial distribution of lumpy skin disease outbreaks in Ethiopia in the period 2000 to 2015	BMC Veterinary Research	2017	East Africa	1	cattle	Lumpy skin disease
176	Morgan, Kenton L.; Handel, Ian G.; Tanya, Vincent N.; Hamman, Saidou M.; Nfon, Charles; Bergman, Ingrid E.; Malirat, Viviana; Sorensen, Karl J.; Bronsvoort, Barend M. de C.; de C Bronsvoort, Barend M.	Accuracy of herdsmen reporting versus serologic testing for estimating foot-and-mouth disease prevalence.	Emerging infectious diseases	2014	West Africa	1	cattle	FMD
177	Motta, Paolo; Handel, Ian G.; Rydevik, Gustaf; Hamman, Saidou M.; Ngwa, Victor Ngu; Tanya, Vincent N.; Morgan, Kenton L.; deC. Bronsvoort, Barend M.; Porphyre, Thibaud	Drivers of Live Cattle Price in the Livestock Trading System of Central Cameroon	Frontiers in Veterinary Science	2018	West Africa	1	cattle
178	Motta, Paolo; Porphyre, Thibaud; Handel, Ian G.; Hamman, Saidou M.; Ngu Ngwa, Victor; Tanya, Vincent N.; Morgan, Kenton L.; Bronsvoort, B. Mark de C.	Characterizing Livestock Markets, Primary Diseases, and Key Management Practices Along the Livestock Supply Chain in Cameroon	Frontiers in Veterinary Science	2019	West Africa	3	cattle & small ruminant	Dermatophilosis	FMD	AAT	CBPP	Endoparasites	Ectoparasites	Babesiosis
179	Muhanguzi, Dennis; Mugenyi, Albert; Bigirwa, Godfrey; Kamusiime, Maureen; Kitibwa, Ann; Akurut, Grace Gloria; Ochwo, Sylvester; Amanyire, Wilson; Okech, Samuel George; Hattendorf, Jan; Tweyongyere, Robert	African animal trypanosomiasis as a constraint to livestock health and production in Karamoja region: a detailed qualitative and quantitative assessment	BMC Veterinary Research	2017	East Africa	1	cattle	AAT
180	Muleme, Michael; Barigye, Robert; Khaitsa, Margaret L.; Berry, Eugene; Wamono, Anthony W.; Ayebazibwe, Chrisostom	Effectiveness of vaccines and vaccination programs for the control of foot-and-mouth disease in Uganda, 2001â€“2010	Tropical Animal Health and Production	2012	East Africa	1	cattle	FMD
181	Mulugeta, Y.; Yacob, Hailu T.; Ashenafi, Hagos	Ectoparasites of small ruminants in three selected agro-ecological sites of Tigray Region, Ethiopia	Tropical Animal Health and Production	2010	East Africa	2	small ruminant	Ectoparasites
182	Muma, J. B.; Godfroid, J.; Samui, K. L.; Skjerve, E.	The role of Brucella infection in abortions among traditional cattle reared in proximity to wildlife on the Kafue flats of Zambia.	Revue scientifique et technique (International Office of Epizootics)	2007	East Africa	1	cattle	Brucellosis
183	Muma, J. B.; Syakalima, M.; Munyeme, M.; Zulu, V. C.; Simuunza, M.; Kurata, M.	Bovine Tuberculosis and Brucellosis in Traditionally Managed Livestock in Selected Districts of Southern Province of Zambia	Veterinary Medicine International	2013	East Africa	1	cattle	Brucellosis
184	Mungube, E. O.; Tenhagen, B. A.; Kassa, T.; Regassa, F.; Kyule, M. N.; Greiner, M.; Baumann, M. P. O.	Risk factors for dairy cow mastitis in the central highlands of Ethiopia.	Tropical animal health and production	2004	East Africa	1	cattle	Mastitis
185	Munyeme, Musso; Munang'andu, Hetron Mweemba; Nambota, Andrew; Muma, John Bwalya; Phiri, Andrew Malata; Nalubamba, King Shimumbo	The Nexus between Bovine Tuberculosis and Fasciolosis Infections in Cattle of the Kafue Basin Ecosystem in Zambia: Implications on Abattoir Surveillance	Veterinary Medicine International	2012	East Africa	1	cattle	Fascioliasis	TB
186	Mutebi, Francis; Kr{\{u}}cken	Two Severe Cases of Tungiasis in Goat Kids in Uganda	Norbert; Feldmeier	2016	East Africa	2	small ruminant	Tungiasis
187	Mutinda, Wanzila Usyu; Nyaga, Philip Njeru; Mbuthia, Paul Gichohi; Bebora, Lilly Caroline; Muchemi, Gerald	Risk factors associated with infectious bursal disease vaccination failures in broiler farms in Kenya	Tropical Animal Health and Production	2014	East Africa	4	poultry	IBD
188	Mutua, Edna N.; Bukachi, Salome A.; Bett, Bernard K.; Estambale, Benson A.; Nyamongo, Isaac K.	"We do not bury dead livestock like human beings": Community behaviors and risk of Rift Valley Fever virus infection in Baringo County, Kenya	PLOS Neglected Tropical Diseases	2017	East Africa	3	cattle & small ruminant	RVF
189	Muyobela, Jackson; Nkunika, Philip Obed Yobe; Mwase, Enala Tembo	Resistance status of ticks (Acari; Ixodidae) to amitraz and cypermethrin acaricides in Isoka District, Zambia	Tropical Animal Health and Production	2015	East Africa	1	cattle	Acaricide resistance	Ectoparasites	Tick-borne disease
190	Mwakapuja, Richard S.; Makondo, Zachariah E.; Malakalinga, Joseph; Moser, Irmgard; Kazwala, Rudovick R.; Tanner, Manfred	Molecular characterization of Mycobacterium bovis isolates from pastoral livestock at Mikumi-Selous ecosystem in the eastern Tanzania	Tuberculosis	2013	East Africa	1	cattle	TB
191	Mwebe, Robert; Nakavuma, Jesca; Moriy{\'{o}}n, Ignacio	Brucellosis seroprevalence in livestock in Uganda from 1998 to 2008: a retrospective study	Tropical Animal Health and Production	2011	East Africa	1	cattle	Brucellosis
192	Mwenda, Racheal; Changula, Katendi; Hang'ombe, Bernard M.; Chidumayo, Nozyechi; Mangani, Alfred S.; Kaira, Titus; Takada, Ayato; Mweene, Aaron S.; Simulundu, Edgar; Hang'ombe, Bernard M.; Chidumayo, Nozyechi; Mangani, Alfred S.; Kaira, Titus; Takada, Ayato; Mweene, Aaron S.; Simulundu, Edgar; Hang'ombe, Bernard M.; Chidumayo, Nozyechi; Mangani, Alfred S.; Kaira, Titus; Takada, Ayato; Mweene, Aaro…	Characterization of field infectious bursal disease viruses in Zambia: evidence of co-circulation of multiple genotypes with predominance of very virulent strains	Avian Pathology	2018	East Africa	4	poultry	IBD
193	Namatovu, A.; Belsham, G. J.; Ayebazibwe, C.; Dhikusooka, M. T.; Wekesa, S. N.; Siegismund, H. R.; Muwanika, V. B.; Tj{\o}rneh{\o}j, K.	Challenges for Serology-Based Characterization of Foot-and-Mouth Disease Outbreaks in Endemic Areas; Identification of Two Separate Lineages of Serotype O FMDV in Uganda in 2011	Transboundary and Emerging Diseases	2015	East Africa	1	cattle	FMD
194	Namatovu, Alice; Tj{\o}rneh{\o}j, Kirsten; Belsham, Graham J.; Dhikusooka, Moses T.; Wekesa, Sabenzia N.; Muwanika, Vincent B.; Siegismund, Hans R.; Ayebazibwe, Chrisostom	Characterization of foot-and-mouth disease viruses (FMDVs) from Ugandan cattle outbreaks during 2012-2013: evidence for circulation of multiple serotypes.	PLOS ONE	2015	East Africa	1	cattle	FMD
195	Ndengu, M.; de Garine-Wichatitsky, M.; Pfukenyi, D. M.; Tivapasi, M.; Mukamuri, B.; Matope, G.	Assessment of community awareness and risk perceptions of zoonotic causes of abortion in cattle at three selected livestock-wildlife interface areas of Zimbabwe	Epidemiology and Infection	2017	East Africa	1	cattle	Brucellosis	Leptospirosis	RVF
196	Ndhlovu, Daud Nyosi; Masika, Patrick Julius	Risk factors associated with clinical dermatophilosis in smallholder sector cattle herds of Zimbabwe at the Amblyomma variegatum and Amblyomma hebraeum interface	Tropical Animal Health and Production	2015	East Africa	1	cattle	Dermatophilosis
197	Ndhlovu, Felistas; Ndhlovu, Daud N.; Chikerema, Sylvester M.; Masocha, Mhosisi; Nyagura, Mudavanhu; Pfukenyi, Davies M.	Spatiotemporal patterns of clinical bovine dermatophilosis in Zimbabwe 1995-2014	Onderstepoort Journal of Veterinary Research	2017	East Africa	3	cattle & small ruminant	Cryptosporidiosis	Dermatophilosis
198	Ngomtcho, Sen Claudine Henriette; Weber, Judith Sophie; Ngo Bum, Elisabeth; Gbem, Thaddeus Terlumun; Kelm, S{\o}rge; Achukwi, Mbunkah Daniel	Molecular screening of tsetse flies and cattle reveal different Trypanosoma species including T. grayi and T. theileri in northern Cameroon	Parasites {\&} Vectors	2017	West Africa	1	cattle	AAT
199	Nigussie, Zelalem; Mesfin, Tariku; Sertse, Tefera; Fulasa, Tadele Tolosa; Regassa, Fekadu; Tolosa Fulasa, Tadele; Regassa, Fekadu	Seroepidemiological study of bovine viral diarrhea (BVD) in three agroecological zones in Ethiopia.	Tropical Animal Health and Production	2010	East Africa	1	cattle	Bovine viral diarrhea virus
200	Njuguna, Janeffer N.; Gicheru, Michael M.; Kamau, Lucy M.; Mbatha, Peter M.	Incidence and knowledge of bovine brucellosis in Kahuro district, Murang'a County, Kenya	Tropical Animal Health and Production	2017	East Africa	1	cattle	Brucellosis
201	Noah, Elly Yesse; Kimera, Sharazuli Iddi; Kusiluka, Lughano Jeremy Moses; Wambura, Philemon	Abattoir surveillance demonstrates contagious bovine pleuropneumonia is widespread in Tanzania	Tropical Animal Health and Production	2015	East Africa	1	cattle	CBPP
202	Nuru, Anwar; Mamo, Gezahegne; Zewude, Aboma; Mulat, Yitayal; Yitayew, Gashaw; Admasu, Aschalew; Medhin, Girmay; Pieper, Rembert; Ameni, Gobena	Preliminary investigation of the transmission of tuberculosis between farmers and their cattle in smallholder farms in northwestern Ethiopia: a cross-sectional study	BMC Research Notes	2017	East Africa	1	cattle	TB
203	Nyaguthii, Dickson Machira; Armson, Bryony; Kitala, Philip Mwanzia; Sanz-Bernardo, Beatriz; Di Nardo, Antonello; Lyons, Nicholas Anthony	Knowledge and risk factors for foot-and-mouth disease among small-scale dairy farmers in an endemic setting.	Veterinary research	2019	East Africa	3	cattle & small ruminant	FMD
204	Nzalawahe, Jahashi; Kassuku, Ayub A.; Stothard, J.; Coles, Gerald C.; Eisler, Mark C.	Trematode infections in cattle in Arumeru District, Tanzania are associated with irrigation	Parasites {\&} Vectors	2014	East Africa	1	cattle	Endoparasites	Helminth
205	NZALAWAHE, J. A. H. A. S. H. I.; KASSUKU, A. Y. U. B. A.; STOTHARD, J. R. U. S. S. E. L. L.; COLES, G. E. R. A. L. D. C.; EISLER, M. A. R. K. C.	Associations between trematode infections in cattle and freshwater snails in highland and lowland areas of Iringa Rural District, Tanzania	Parasitology	2015	East Africa	1	cattle	Endoparasites	Fascioliasis	Helminth	Schistosomiasis
206	Ocholi, R. A.; Kwaga, J. K. P.; Ajogi, I.; Bale, J. O. O.	Abortion due to Brucella abortus in sheep in Nigeria.	Revue scientifique et technique (International Office of Epizootics)	2005	West Africa	2	small ruminant	Brucellosis	Abortion
207	Odoi, Agricola; Gathuma, Joseph M.; Gachuiri, Charles K.; Omore, Amos	Risk factors of gastrointestinal nematode parasite infections in small ruminants kept in smallholder mixed farms in Kenya.	BMC veterinary research	2007	East Africa	2	small ruminant	Endoparasites	Helminth
208	Odongo, D. O.; Tiampati, C. M.; Mulinge, E.; Mbae, C. K.; Bishop, R. P.; Zeyhle, E.; Magambo, J.; Wasserman, M.; Kern, P.; Romig, T.	Prevalence and genotyping of Echinococcus granulosus in sheep in Narok County, Kenya	Parasitology Research	2018	East Africa	2	small ruminant	Cystic echinococcosis
209	Ogendo, Allan; Obonyo, Mark; Wasswa, Peter; Bitek, Austine; Mbugua, Amos; Thumbi, Samuel Mwangi	Cryptosporidium infection in calves and the environment in Asembo, Western Kenya: 2015	Pan African Medical Journal	2017	East Africa	1	cattle	Cryptosporidiosis
210	Ogugua, Akwoba Joseph; Akinseye, Victor Oluwatoyin; Cadmus, Eniola O.; Jolaoluwa Awosanya, Emmanuel A.; Alabi, Peter Ibukun; Idowu, Olugbenga S.; Akinade, Samson A.; Dale, Emma J.; Perrett, Lorraine; Taylor, Andrew; Ignocio, Moriyon; Cadmus, Simeon I. B.	Prevalence and risk factors associated with bovine brucellosis in herds under extensive production system in southwestern Nigeria	Tropical Animal Health and Production	2018	West Africa	1	cattle	Brucellosis
211	Ogundiyi, Alex I.; Bemji, Martha Nchang; Adebambo, Olufunmilayo A.; Dipeolu, Morenike A.; Onagbesan, Okanlawon M.; James, Ikechwuku J.; Osinowo, Olusegun A.	Prevalence of mange among West African Dwarf sheep and goats and associated haematological and biochemical parameters.	Tropical Animal Health and Production	2012	West Africa	2	small ruminant	Ectoparasites	Mange
212	Ohaga, S. O.; Kokwaro, E. D.; Ndiege, I. O.; Hassanali, A.; Saini, R. K.	Livestock farmers' perception and epidemiology of bovine trypanosomosis in Kwale District, Kenya.	Preventive veterinary medicine	2007	East Africa	1	cattle	AAT	Anaplasmosis	East Coast fever	FMD	Tick-borne disease
213	Okuni, Julius Boniface; Reinacher, Manfred; Loukopoulos, Panayiotis; Ojok, Lonzy	Prevalence and spectrum of Johne's disease lesions in cattle slaughtered at two abattoirs in Kampala, Uganda	Tropical Animal Health and Production	2013	East Africa	1	cattle	Johne's disease
214	Oluwayelu, D. O.; Todd, D.; Ball, N. W.; Scott, A. N. J.; Oladele, O. A.; Emikpe, B. O.; Fagbohun, O. A.; Owoade, A. A.; Olaleye, O. D.	Isolation and preliminary characterization of chicken anemia virus from chickens in Nigeria.	Avian diseases	2005	West Africa	4	poultry	Chicken anemia virus
215	Omony, John Bosco; Wanyana, Agnes; Mugimba, Kizito K.; Kirunda, Halid; Nakavuma, Jessica Lukanga; Otim-Onapa, Maxwell; Byarugaba, Denis Karuhize	Disparate thermostability profiles and HN gene domains of field isolates of Newcastle disease virus from live bird markets and waterfowl in Uganda	Virology Journal	2016	East Africa	4	poultry	Newcastle disease
216	Onzima, R. B.; Mukiibi, R.; Ampaire, A.; Benda, K. K.; Kanis, E.	Between-breed variations in resistance/resilience to gastrointestinal nematodes among indigenous goat breeds in Uganda	Tropical Animal Health and Production	2017	East Africa	3	cattle & small ruminant	Endoparasites	Helminth
217	Opara, Maxwell N.; Ukpong, Ukeme Michael; Okoli, Ifeanyi Charles; Anosike, Jude Chuks	Cysticercosis of slaughter cattle in southeastern Nigeria.	Annals of the New York Academy of Sciences	2006	West Africa	1	cattle	Cysticercosis	Endoparasites	Helminth
218	Ortiz-Pelaez, Angel; Pfeiffer, Dirk U.; Tempia, Stefano; Otieno, F. Tom; Aden, Hussein H.; Costagli, Riccardo	Risk mapping of Rinderpest sero-prevalence in Central and Southern Somalia based on spatial and network risk factors	BMC Veterinary Research	2010	East Africa	1	cattle	Rinderpest
219	Owolodun, Olajide Adewale; Yakubu, Bitrus; Jambol, Anvou Rachael; Audu, Benshak John; Dogonyaro, Bajehson Banenat; Luka, Pam Dachung	Further evidence for very virulent infectious bursal disease virus in vaccinated chickens in Nigeria	Tropical Animal Health and Production	2015	West Africa	4	poultry	IBD
220	Picado, A.; Speybroeck, N.; Kivaria, F.; Mosha, R. M.; Sumaye, R. D.; Casal, J.; Berkvens, D.	Foot-and-Mouth Disease in Tanzania from 2001 to 2006	Transboundary and Emerging Diseases	2011	East Africa	1	cattle	FMD
221	Rajeev, Malavika; Mutinda, Mathew; Ezenwa, Vanessa O.	Pathogen Exposure in Cattle at the Livestock-Wildlife Interface	EcoHealth	2017	East Africa	1	cattle	Bovine viral diarrhea virus	Brucellosis	Diarrhea	Leptospirosis
222	Regassa, Fekadu; Araya, Mengistu	In vitro antimicrobial activity of Combretum molle (Combretaceae) against Staphylococcus aureus and Streptococcus agalactiae isolated from crossbred dairy cows with clinical mastitis	Tropical Animal Health and Production	2012	East Africa	1	cattle	Mastitis
223	Salih, D. A.; El Hussein, A. M.; Kyule, M. N.; Zessin, K.-H.; Ahmed, J. S.; Seitzer, U.	Determination of potential risk factors associated with Theileria annulata and Theileria parva infections of cattle in the Sudan.	Parasitology research	2007	East Africa	1	cattle	East Coast fever	Theileriosis	Tick-borne disease
224	Schoonman, Luuk B.; Wilsmore, T.; Swai, Emmanuel S.	Sero-epidemiological investigation of bovine toxoplasmosis in traditional and smallholder cattle production systems of Tanga Region, Tanzania	Tropical Animal Health and Production	2010	East Africa	3	cattle & small ruminant	Toxoplasmosis
225	Shirima, Gabriel M.; Masola, Seleman N.; Malangu, Obeid N.; Schumaker, Brant A.	Outbreak investigation and control case report of brucellosis: experience from livestock research centre, Mpwapwa, Tanzania.	The Onderstepoort journal of veterinary research	2014	East Africa	2	small ruminant	Brucellosis
226	Simukoko, H.; Marcotty, T.; Vercruysse, J.; Van den Bossche, P.	Bovine trypanosomiasis risk in an endemic area on the eastern plateau of Zambia.	Research in Veterinary Science	2011	East Africa	1	cattle	AAT	Trypanocide resistance
227	Simulundu, Edgar; Mtine, Nandi; Kapalamula, Thoko F.; Kajihara, Masahiro; Qiu, Yongjin; Ngoma, James; Zulu, Victor; Kwenda, Geoffrey; Chisanga, Chrispin; Phiri, Isaac K.; Takada, Ayato; Mweene, Aaron S.	Genetic characterization of orf virus associated with an outbreak of severe orf in goats at a farm in Lusaka, Zambia (2015)	Archives of Virology	2017	East Africa	2	small ruminant	Orf
228	Sitali, Doreen C.; Twambo, Mwamba C.; Chisoni, Mumba; Bwalya, Muma J.; Munyeme, Musso	Lay perceptions, beliefs and practices linked to the persistence of anthrax outbreaks in cattle in the Western Province of Zambia	Onderstepoort Journal of Veterinary Research	2018	East Africa	1	cattle	Anthrax
229	Snoeck, Chantal J.; Adeyanju, Adeniyi T.; Owoade, Ademola A.; Couacy-Hymann, Emmanuel; Alkali, Bello R.; Ottosson, Ulf; Muller, Claude P.	Genetic Diversity of Newcastle Disease Virus in Wild Birds and Pigeons in West Africa	Applied and Environmental Microbiology	2013	West Africa	4	poultry	Newcastle disease
230	Spiegel, Kevin A.; Havas, Karyn A.	The socioeconomic factors surrounding the initial emergence of peste des petits ruminants in Kenya, Uganda, and Tanzania from 2006 through 2008	Transboundary and Emerging Diseases	2019	East Africa	2	small ruminant	PPR
231	Stothard, J. R.; Lockyer, A. E.; Kabatereine, N. B.; Tukahebwa, E. M.; Kazibwe, F.; Rollinson, D.; Fenwick, A.	Schistosoma bovis in western Uganda.	Journal of helminthology	2004	East Africa	1	cattle	Endoparasites	Helminth	Schistosomiasis
232	Suleiman, Abubakar; Jackson, Elizabeth; Rushton, Jonathan	Perceptions, circumstances and motivators affecting the implementation of contagious bovine pleuropneumonia control programmes in Nigerian Fulani pastoral herds	Preventive Veterinary Medicine	2018	West Africa	1	cattle	CBPP
233	Sumaye, Robert D.; Geubbels, Eveline; Mbeyela, Edgar; Berkvens, Dirk	Inter-epidemic Transmission of Rift Valley Fever in Livestock in the Kilombero River Valley, Tanzania: A Cross-Sectional Survey	PLoS Neglected Tropical Diseases	2013	East Africa	3	cattle & small ruminant	RVF
234	Sundufu, Abu James; Ansumana, Rashid; Bockarie, Alfred Swarray; Bangura, Umaru; Lamin, Joseph Morrison; Jacobsen, Kathryn H.; Stenger, David Andrew	Syndromic surveillance of peste des petits ruminants and other animal diseases in Koinadugu district, Sierra Leone, 2011-2012.	Tropical Animal Health and Production	2015	West Africa	5	All	AAT	Blackquarter	Haemorrhagic septicaemia	Newcastle disease	PPR
235	Swai, Emmanuel S.; Hayghaimo, Abdu A.; Hassan, Ayubu A.; Mhina, Bartholomeo S.	The slaughter of increased numbers of pregnant cows in Tanga abattoir, Tanzania: A cause for concern?	The Onderstepoort journal of veterinary research	2015	East Africa	1	cattle	Foetal wastage
236	Swai, E. S.; Karimuribo, E. D.; Ogden, N. H.; French, N. P.; Fitzpatrick, J. L.; Bryant, M. J.; Kambarage, D. M.	Seroprevalence estimation and risk factors for A. marginale on smallholder dairy farms in Tanzania.	Tropical animal health and production	2005	East Africa	1	cattle	Anaplasmosis
237	Swai, E. S.; Kessy, M. J.; Sanka, P. N.; Mtui, P. F.	A serological survey for infectious bursal disease virus antibodies in free-range village chickens in northern Tanzania.	Journal of the South African Veterinary Association	2011	East Africa	4	poultry	IBD
238	Taha, Khalid M.; Salih, Diaeldin A.; Ahmed, Bukhari M.; Enan, Khalid A.; Ali, Awadia M.; Elhussein, AbdelRahim M.	First confirmed report of outbreak of malignant ovine theileriosis among goats in Sudan.	Parasitology research	2011	East Africa	2	small ruminant	Theileriosis
239	Tarnagda, Zekiba; Yougbare, Issaka; Kam, Adele; Tahita, Marc Christian; Ouedraogo, Jean Bosco	Prevalence of infectious bronchitis and Newcastle disease virus among domestic and wild birds in H5N1 outbreaks areas.	Journal of infection in developing countries	2011	West Africa	4	poultry	Avian influenza	Infectious bronchitis	Newcastle disease
240	Tebug, Stanly Fon; Njunga, Gilson R.; Chagunda, Mizeck G. G.; Mapemba, Jacob P.; Awah-Ndukum, Julius; Wiedemann, Steffi	Risk, knowledge and preventive measures of smallholder dairy farmers in northern Malawi with regard to zoonotic brucellosis and bovine tuberculosis	Onderstepoort J Vet Res	2014	East Africa	1	cattle	Brucellosis
241	Tedla, Mebrahtu; Degefa, Kebede	Bacteriological study of calf colisepticemia in Alage Dairy Farm, Southern Ethiopia	BMC Research Notes	2017	East Africa	1	cattle	Colisepticemia
242	Tedla, Mebrahtu; Mehari, Feven; Kebede, Hassen	A cross-sectional survey and follow up study on major dairy health problems in large and small scale urban farms in Mekelle, Tigray, Ethiopia	BMC Research Notes	2018	East Africa	1	cattle	Abortion	Actinomycosis	Biting fly	Dystocia	Ectoparasites	Endoparasites	Lameness	Mastitis	Reproductive disorder	Respiratory disease	Retention fetal membrane	Skin problems	Vaginal and uterine prolepses
243	Terefe, Yitagele; Girma, Sisay; Mekonnen, Negesse; Asrade, Biruhtesfa	Brucellosis and associated risk factors in dairy cattle of eastern Ethiopia	Tropical Animal Health and Production	2017	East Africa	1	cattle	Brucellosis
244	Tesfaye, Gebreyohans; Tsegaye, Wondeson; Chanie, Mersha; Abinet, Fisseha	Seroprevalence and associated risk factors of bovine brucellosis in Addis Ababa dairy farms	Tropical Animal Health and Production	2011	East Africa	1	cattle	Brucellosis
245	Teshome, Dereje; Sori, Teshale; Sacchini, Flavio; Wieland, Barbara	Epidemiological investigations of contagious caprine pleuropneumonia in selected districts of Borana zone, Southern Oromia, Ethiopia	Tropical Animal Health and Production	2019	East Africa	2	small ruminant	CCPP
246	Tolosa, T.; Verbeke, J.; Piepers, S.; Supr{\'{e}}, K.; De Vliegher, S.	Risk factors associated with subclinical mastitis as detected by California Mastitis Test in smallholder dairy farms in Jimma, Ethiopia using multilevel modelling	Preventive Veterinary Medicine	2013	East Africa	1	cattle	Mastitis
247	Toye, P. G.; Batten, C. A.; Kiara, H.; Henstock, M. R.; Edwards, L.; Thumbi, S.; Poole, E. J.; Handel, I. G.; Bronsvoort, B. M.deC.; Hanotte, O.; Coetzer, J. A. W.; Woolhouse, M. E. J.; Oura, C. A. L.	Bluetongue and Epizootic Haemorrhagic Disease virus in local breeds of cattle in Kenya	Research in Veterinary Science	2013	East Africa	1	cattle	Bluetongue
248	Tsegay, Amanuel; Tuli, Getachew; Kassa, Tesfu; Kebede, Nigatu	Seroprevalence and risk factors of Brucellosis in small ruminants slaughtered at Debre Ziet and Modjo export abattoirs, Ethiopia.	The Journal of Infection in Developing Countries	2015	East Africa	2	small ruminant	Brucellosis
249	Ularamu, H. G.; Ibu, J. O.; Wood, B. A.; Abenga, J. N.; Lazarus, D. D.; Wungak, Y. S.; Knowles, N. J.; Wadsworth, J.; Mioulet, V.; King, D. P.; Shamaki, D.; Adah, M. I.	Characterization of Foot-and-Mouth Disease Viruses Collected in Nigeria Between 2007 and 2014: Evidence for Epidemiological Links Between West and East Africa	Transboundary and Emerging Diseases	2017	West Africa	1	cattle	FMD
250	VanderWaal, Kimberly; Omondi, George Paul; Obanda, Vincent	Mixed-host aggregations and helminth parasite sharing in an East African wildlife-livestock system	Veterinary Parasitology	2014	East Africa	1	cattle	Endoparasites
251	Vordermeier, Martin; Ameni, Gobena; Berg, Stefan; Bishop, Richard; Robertson, Brian D.; Aseffa, Abraham; Hewinson, R. Glyn; Young, Douglas B.	The influence of cattle breed on susceptibility to bovine tuberculosis in Ethiopia	Comparative Immunology, Microbiology and Infectious Diseases	2012	East Africa	1	cattle	TB
252	Vudriko, Patrick; Okwee-Acai, James; Byaruhanga, Joseph; Tayebwa, Dickson Stuart; Omara, Robert; Muhindo, Jeanne Bukeka; Lagu, Charles; Umemiya-Shirafuji, Rika; Xuan, Xuenan; Suzuki, Hiroshi	Evidence-based tick acaricide resistance intervention strategy in Uganda: Concept and feedback of farmers and stakeholders	Ticks and Tick-borne Diseases	2018	East Africa	1	cattle	Acaricide resistance	Ectoparasites	Tick-borne disease
253	Webster, Bonnie L.; Diaw, Oumar T.; Seye, Mohmoudane M.; Webster, Joanne P.; Rollinson, David	Introgressive Hybridization of Schistosoma haematobium Group Species in Senegal: Species Barrier Break Down between Ruminant and Human Schistosomes	PLoS Neglected Tropical Diseases	2013	West Africa	3	cattle & small ruminant	Helminth	Schistosomiasis
254	Wekesa, S. N.; Muwanika, V. B.; Siegismund, H. R.; Sangula, A. K.; Namatovu, A.; Dhikusooka, M. T.; Tj{\o}rneh{\o}j, K.; Balinda, S. N.; Wadsworth, J.; Knowles, N. J.; Belsham, G. J.	Analysis of Recent Serotype O Foot-and-Mouth Disease Viruses from Livestock in Kenya: Evidence of Four Independently Evolving Lineages	Transboundary and Emerging Diseases	2015	East Africa	1	cattle	FMD
255	Welay, Getachew Mebrahtu; Tedla, Dawit Gebremichael; Teklu, Gebreyohans Gebru; Weldearegay, Shishay Kahsay; Shibeshi, Mearg Belay; Kidane, Haftom Hadush; Gebrezgiabher, Berhe Beyene; Abraha, Teklehaymanot Huluf	A preliminary survey of major diseases of ruminants and management practices in Western Tigray province, northern Ethiopia	BMC Veterinary Research	2018	East Africa	3	cattle & small ruminant	AAT	Abortion	Delayed heat period	Dystocia	Ectoparasites	Goat pox	Lumpy skin disease	Mange	Mastitis	Pasteurellosis	Prolapsed uterus	Retention fetal membrane	Sheep pox
256	Wesonga, F. D.; Gachohi, J. M.; Kitala, P. M.; Gathuma, J. M.; Njenga, M. J.	Seroprevalence of Anaplasma marginale and Babesia bigemina infections and associated risk factors in Machakos County, Kenya	Tropical Animal Health and Production	2017	East Africa	1	cattle	Anaplasmosis	Babesiosis	Tick-borne disease
257	Yamada, Shinji; Konnai, Satoru; Imamura, Saiki; Simuunza, Martin; Chembensofu, Mwelwa; Chota, Amos; Nambota, Andrew; Onuma, Misao; Ohashi, Kazuhiko	PCR-based detection of blood parasites in cattle and adult Rhipicephalus appendiculatus ticks.	Veterinary journal (London, England : 1997)	2009	East Africa	1	cattle	Anaplasmosis	Babesiosis	East Coast fever	Tick-borne disease
258	Yasine, Ahmed; Kumsa, Bersissa; Hailu, Yacob; Ayana, Dinka	Mites of sheep and goats in Oromia Zone of Amhara Region, North Eastern Ethiopia: species, prevalence and farmers awareness	BMC Veterinary Research	2015	East Africa	2	small ruminant	Ectoparasites
259	Yihunie, Abebe; Urga, Befikadu; Alebie, Getachew	Prevalence and risk factors of bovine schistosomiasis in Northwestern Ethiopia	BMC Veterinary Research	2019	East Africa	1	cattle	Helminth	Schistosomiasis
260	Z{\'{u}}quete, Sara Tudela; Coelho, Jo{\~{a}}o; Rosa, Fernanda; Vaz, Yolanda; Cassam{\'{a}}, Bernardo; Padre, Ludovina; Santos, Dulce; Basto, Afonso P.; Leit{\~{a}}o, Alexandre	Tick (Acari: Ixodidae) infestations in cattle along Geba River basin in Guinea-Bissau	Ticks and Tick-borne Diseases	2017	West Africa	1	cattle	Ectoparasites
261	Adedeji, Adeyinka Jeremy; Dashe, Yakubu; Akanbi, Olatunde Babatunde; Woma, Timothy Yusufu; Jambol, Anvou Rachael; Adole, Jolly Amoche; Bolajoko, Mohammed Bashir; Chima, Nneka; Asala, Olayinka; Tekki, Ishaya Sini; Luka, Pam; Okewole, Philip	Co-infection of peste des petits ruminants and goatpox in a mixed flock of sheep and goats in Kanam, North Central Nigeria.	Veterinary medicine and science	2019	West Africa	2	small ruminant	Goat pox	PPR
262	Alhaji, Nma Bida; Babalobi, Olutayo Olajide; Wungak, Yiltawe; Ularamu, Hussaini Gulak	Participatory survey of Rift Valley fever in nomadic pastoral communities of North-central Nigeria: The associated risk pathways and factors	PLOS Neglected Tropical Diseases	2018	West Africa	1	cattle	RVF
263	Amenu, Kebede; Szonyi, Barbara; Grace, Delia; Wieland, Barbara	Important knowledge gaps among pastoralists on causes and treatment of udder health problems in livestock in southern Ethiopia: results of qualitative investigation	BMC Veterinary Research	2017	East Africa	1	cattle	Ectoparasites	Mastitis
264	Assenga, Justine A.; Matemba, Lucas E.; Muller, Shabani K.; Mhamphi, Ginethon G.; Kazwala, Rudovick R.	Predominant leptospiral serogroups circulating among humans, livestock and wildlife in Katavi-Rukwa ecosystem, Tanzania.	PLOS Neglected Tropical Diseases	2015	East Africa	3	cattle & small ruminant	Leptospirosis
265	Bessell, Paul R.; Sargison, Neil D.; Mirende, Kichuki; Dash, Ranjit; Prasad, Sanjay; Al-Riyami, Lamyaa; Gammon, Neil; Stuke, Kristin; Woolley, Roy; Barbaruah, Miftahul; Wambura, Philemon	The impact of anthelmintic drugs on weight gain of smallholder goats in subtropical regions	Preventive Veterinary Medicine	2018	East Africa	2	small ruminant	Endoparasites	Helminth
266	Bettridge, J. M.; Lynch, S. E.; Brena, M. C.; Melese, K.; Dessie, T.; Terfa, Z. G.; Desta, T. T.; Rushton, S.; Hanotte, O.; Kaiser, P.; Wigley, P.; Christley, R. M.	Infection-interactions in Ethiopian village chickens	Preventive Veterinary Medicine	2014	East Africa	4	poultry	Newcastle disease	IBD	Salmonellosis	Pasteurellosis	Marek's disease	Ectoparasites	Endoparasites
267	Beyene, Tariku Jibat; Eshetu, Amanuel; Abdu, Amina; Wondimu, Etenesh; Beyi, Ashenafi Feyisa; Tufa, Takele Beyene; Ibrahim, Sami; Revie, Crawford W.	Assisting differential clinical diagnosis of cattle diseases using smartphone-based technology in low resource settings: a pilot study	BMC Veterinary Research	2017	East Africa	1	cattle	Blackquarter	CBPP	Colibacillosis	Endoparasites	Fascioliasis	Helminth	Lumpy skin disease	Parasitic gastroenteritis	Pasteurellosis
268	Blomström, Anne-Lie; Scharin, Isabelle; Stenberg, Hedvig; Figueiredo, Jaquline ;Nhambirre, Ofélia ;Abilio, Ana ;Berg, Mikael ;Fafetine, José	Seroprevalence of Rift Valley fever virus in sheep and goats in Zambézia, Mozambique	Infection Ecology & Epidemiology	2016	East Africa	2	small ruminant	RVF
269	Campbell, Zoë A.; Otieno, Linus; Shirima, Gabriel M.; Marsh, Thomas L.; Palmer, Guy H.	Drivers of vaccination preferences to protect a low-value livestock resource: Willingness to pay for Newcastle disease vaccines by smallholder households	Vaccine	2019	East Africa	4	poultry	Newcastle disease
270	Campbell, ZA; Marsh, TL; Mpolya, EA; Thumbi, SM; Palmer, GH	Newcastle disease vaccine adoption by smallholder households in Tanzania: Identifying determinants and barriers	PLoS ONE	2018	East Africa	4	poultry	Newcastle disease
271	Chazya, R.; Muma, J. B.; Mwacalimba, K. K.; Karimuribo, E.; Mkandawire, E.; Simuunza, M.	A Qualitative Assessment of the Risk of Introducing Peste des Petits Ruminants into Northern Zambia from Tanzania	Veterinary Medicine International	2014	East Africa	2	small ruminant	PPR
272	Dean, Anna S.; Fourni{\'{e}}, Guillaume; Kulo, Abalo E.; Boukaya, G. Aboudou; Schelling, Esther; Bonfoh, Bassirou	Potential Risk of Regional Disease Spread in West Africa through Cross-Border Cattle Trade	PLoS ONE	2013	West Africa	5	All	Avian influenza	FMD
273	Edao, Bedaso Mammo; Hailegebreal, Gizachew; Berg, Stefan; Zewude, Aboma; Zeleke, Yemiserach; Sori, Teshale; Almaw, Gizat; Whatmore, Adrian M.; Ameni, Gobena; Wood, James L. N.	Brucellosis in the Addis Ababa dairy cattle: the myths and the realities	BMC Veterinary Research	2018	East Africa	1	cattle	Brucellosis
274	Fafetine, Jos{\'{e}}; Neves, Luis; Thompson, Peter N.; Paweska, Janusz T.; Rutten, Victor P. M. G.; Coetzer, J. A. W.	Serological Evidence of Rift Valley Fever Virus Circulation in Sheep and Goats in Zambézia Province, Mozambique	PLoS Neglected Tropical Diseases	2013	East Africa	2	small ruminant	RVF
275	Fentie, Tsegaw; Fenta, Nigusie; Leta, Samson; Molla, Wassie; Ayele, Birhanu; Teshome, Yechale; Nigatu, Seleshe; Assefa, Ashenafi	Sero-prevalence, risk factors and distribution of sheep and goat pox in Amhara Region, Ethiopia	BMC Veterinary Research	2017	East Africa	2	small ruminant	Goat pox	Sheep pox
276	Gebremedhin, Endrias; Agonafir, Abebe; Tessema, Tesfaye; Tilahun, Getachew; Medhin, Girmay; Vitale, Maria; Marco, Vincenzo; Cox, Eric; Vercruysse, Jozef; Dorny, Pierre	Seroepidemiological study of ovine toxoplasmosis in East and West Shewa Zones of Oromia Regional State, Central Ethiopia	BMC Veterinary Research	2013	East Africa	2	small ruminant	Toxoplasmosis
277	Germeraad, Eveline A.; Hogerwerf, Lenny; Faye-Joof, Tisbeh; Goossens, Bart; van der Hoek, Wim; Jeng, Momodou; Lamin, Modou; Manneh, Ismaila L.; Nwakanma, Davis; Roest, Hendrik I. J.; Secka, Arss; Stegeman, Arjan; Wegm{\{u}}ller	Low Seroprevalence of Brucellosis in Humans and Small Ruminants in the Gambia	PLOS ONE	2016	West Africa	2	small ruminant	Brucellosis
278	Hamill, Louise; Picozzi, Kim; Fyfe, Jenna; von Wissmann, Beatrix; Wastling, Sally; Wardrop, Nicola; Selby, Richard; Acup, Christine Amongi; Bardosh, Kevin L.; Muhanguzi, Dennis; Kabasa, John D.; Waiswa, Charles; Welburn, Susan C.	Evaluating the impact of targeting livestock for the prevention of human and animal trypanosomiasis, at village level, in districts newly affected with T. b. rhodesiense in Uganda	Infectious Diseases of Poverty	2017	East Africa	1	cattle	AAT
279	Hutton, S.; Bettridge, J.; Christley, R.; Habte, T.; Ganapathy, K.	Detection of infectious bronchitis virus 793B, avian metapneumovirus, Mycoplasma gallisepticum and Mycoplasma synoviae in poultry in Ethiopia	Tropical Animal Health and Production	2017	East Africa	4	poultry	Infectious bronchitis
280	Ishag, Osama M.; Saeed, Intisar K.; Ali, Yahia H.	Peste des petits ruminants outbreaks in White Nile State, Sudan.	The Onderstepoort journal of veterinary research	2015	East Africa	2	small ruminant	PPR
281	Jemberu, Wudu T.; Mourits, M. C. M.; Hogeveen, H.	Farmers' Intentions to Implement Foot and Mouth Disease Control Measures in Ethiopia.	PloS one	2015	East Africa	1	cattle	FMD
282	Kairu-Wanyoike, Salome W.; Kaitibie, Simeon; Heffernan, Claire; Taylor, Nick M.; Gitau, George K.; Kiara, Henry; McKeever, Declan	Willingness to pay for contagious bovine pleuropneumonia vaccination in Narok South District of Kenya	Preventive Veterinary Medicine	2014	East Africa	1	cattle	CBPP
283	Katale, Bugwesa Z.; Mbugi, Erasto V.; Karimuribo, Esron D.; Keyyu, Julius D.; Kendall, Sharon; Kibiki, Gibson S.; Godfrey-Faussett, Peter; Michel, Anita L.; Kazwala, Rudovick R.; van Helden, Paul; Matee, Mecky I.	Prevalence and risk factors for infection of bovine tuberculosis in indigenous cattle in the Serengeti ecosystem, Tanzania	BMC Veterinary Research	2013	East Africa	1	cattle	TB
284	Kelly, R. F.; Mazeri, S.; Hartley, C.; Hamman, S. M.; Ngu Ngwa, V.; Nkongho, E. F.; Tanya, V.; Sander, M.; Ndip, L.; Morgan, K. L.; Muwonge, A.; Handel, I.; de Bronsvoort, B. M. C.; Williams, D. J. L.	Assessing the performance of a Fasciola gigantica serum antibody ELISA to estimate prevalence in cattle in Cameroon	BMC Veterinary Research	2019	West Africa	1	cattle	Endoparasites	Fascioliasis	Helminth
285	Kemal, Jelalu; Sibhat, Berhanu; Abraham, Aklilu; Terefe, Yitagele; Tulu, Ketema Tafess; Welay, Kiros; Getahun, Nejib	Bovine tuberculosis in eastern Ethiopia: prevalence, risk factors and its public health importance	BMC Infectious Diseases	2019	East Africa	1	cattle	TB
286	Kerfua, Susan Diana; Shirima, Gabriel; Kusiluka, Lughano; Ayebazibwe, Chrisostom; Martin, Esau; Arinaitwe, Eugene; Cleaveland, Sarah; Haydon, Daniel T.	Low topotype diversity of recent foot-and-mouth disease virus serotypes O and A from districts located along the Uganda and Tanzania border.	Journal of veterinary science	2019	East Africa	1	cattle	FMD
287	Kouam, Marc K.; Tchouankui, Honorine N.; Ngapagna, Arouna Njayou	Epidemiological Features of Highly Pathogenic Avian Influenza in Cameroon	Veterinary Medicine International	2019	West Africa	4	poultry	Avian influenza
288	Laing, Gabrielle; Aragrande, Maurizio; Canali, Massimo; Savic, Sara; De Meneghi, Daniele	Control of Cattle Ticks and Tick-Borne Diseases by Acaricide in Southern Province of Zambia: A Retrospective Evaluation of Animal Health Measures According to Current One Health Concepts	Frontiers in Public Health	2018	East Africa	1	cattle	Ectoparasites	Tick-borne disease
289	Lyons, Nicholas A.; Alexander, Neal; StÓ“rk, Katharina D. C. C.; Dulu, Thomas D.; Rushton, Jonathan; Fine, Paul E. M. M.	Impact of foot-and-mouth disease on mastitis and culling on a large-scale dairy farm in Kenya.	Veterinary research	2015	East Africa	1	cattle	FMD	Mastitis
290	Lyons, Nicholas A.; Jemberu, Wudu T.; Chaka, Hassen; Salt, Jeremy S.; Rushton, Jonathan	Field-derived estimates of costs for Peste des Petits Ruminants vaccination in Ethiopia	Preventive Veterinary Medicine	2019	East Africa	2	small ruminant	PPR
291	Madut, Nuol Aywel; Muwonge, Adrian; Nasinyama, George William; Muma, John Bwalya; Godfroid, Jacques; Jubara, Ambrose Samuel; Muleme, James; Kankya, Clovice	The sero-prevalence of brucellosis in cattle and their herders in Bahr el Ghazal region, South Sudan	PLOS Neglected Tropical Diseases	2018	East Africa	1	cattle	Brucellosis
292	Majekodunmi, Ayodele O.; Fajinmi, Akinyemi; Dongkum, Charles; Picozzi, Kim; MacLeod, Ewan; Thrusfield, Michael V.; M Shaw, Alexandra P.; Welburn, Susan C.	Social factors affecting seasonal variation in bovine trypanosomiasis on the Jos Plateau, Nigeria	Parasites {\&} Vectors	2013	West Africa	1	cattle	AAT
293	Makita, Kohei; F{\`{e}}vre, Eric M.; Waiswa, Charles; Eisler, Mark C.; Thrusfield, Michael; Welburn, Susan C.	Herd prevalence of bovine brucellosis and analysis of risk factors in cattle in urban and peri-urban areas of the Kampala economic zone, Uganda	BMC Veterinary Research	2011	East Africa	1	cattle	Brucellosis
294	Mebrahtu, Kibrom; Teshale, S.; Esatu, Wendimeneh; Habte, Tadios; Gelaye, Esayas	Evaluation of spray and oral delivery of Newcastle disease I2 vaccine in chicken reared by smallholder farmers in central Ethiopia	BMC Veterinary Research	2018	East Africa	4	poultry	Newcastle disease
295	Meunier, Natascha V.; Sebulime, Peregrine; White, Richard G.; Kock, Richard	Wildlife-livestock interactions and risk areas for cross-species spread of bovine tuberculosis	Onderstepoort Journal of Veterinary Research	2017	East Africa	1	cattle	TB
296	Mohamed, Sofia B.; Alagib, Atif; AbdElkareim, Tahani B.; Hassan, Mohamed M.; Johnson, Wendell C.; Hussein, Hala E.; Taus, Naomi S.; Ueti, Massaro W.	Molecular detection and characterization of Theileria spp. infecting cattle in Sennar State, Sudan	Parasitology Research	2018	East Africa	1	cattle	Theileriosis	Tick-borne disease
297	Moiane, Iv{\^{a}}nia; Machado, Adelina; Santos, Nuno; Nhambir, Andr{\'{e}}; Inlamea, Osvaldo; Hattendorf, Jan; K{\{a}}llenius	Prevalence of Bovine Tuberculosis and Risk Factor Assessment in Cattle in Rural Livestock Areas of Govuro District in the Southeast of Mozambique	PLoS ONE	2014	East Africa	1	cattle	TB
298	Mugizi, Denis Rwabiita; Boqvist, Sofia; Nasinyama, George William; Waiswa, Charles; Ikwap, Kokas; Kim, R. O. C. K.; Lindahl, Elisabeth; Magnusson, Ulf; Erume, Joseph	Prevalence of and factors associated with Brucella sero-positivity in cattle in urban and peri-urban Gulu and Soroti towns of Uganda	Journal of Veterinary Medical Science	2015	East Africa	1	cattle	Brucellosis	Abortion
299	MUSINGUZI, Simon Peter; SUGANUMA, Keisuke; ASADA, Masahito; LAOHASINNARONG, Dusit; SIVAKUMAR, Thillaiampalam; YOKOYAMA, Naoaki; NAMANGALA, Boniface; SUGIMOTO, Chihiro; SUZUKI, Yasuhiko; Xuenan, X. U. A. N.; INOUE, Noboru	A PCR-based survey of animal African trypanosomosis and selected piroplasm parasites of cattle and goats in Zambia	Journal of Veterinary Medical Science	2016	East Africa	3	cattle & small ruminant	AAT	Anaplasmosis	Theileriosis	Babesiosis
300	Ndhlovu, Daud N.; Masika, Patrick J.	Bovine dermatophilosis: Awareness, perceptions and attitudes in the small-holder sector of north-west Zimbabwe	Onderstepoort J Vet Res	2016	East Africa	3	cattle & small ruminant	Dermatophilosis
301	Ngonyoka, Anibariki; Gwakisa, Paul S.; Estes, Anna B.; Salekwa, Linda P.; Nnko, Happiness J.; Hudson, Peter J.; Cattadori, Isabella M.	Patterns of tsetse abundance and trypanosome infection rates among habitats of surveyed villages in Maasai steppe of northern Tanzania	Infectious Diseases of Poverty	2017	East Africa	1	cattle	AAT
302	Njeru, J.; Wareth, G.; Melzer, F.; Henning, K.; Pletz, M. W.; Heller, R.; Neubauer, H.	Systematic review of brucellosis in Kenya: disease frequency in humans and animals and risk factors for human infection	BMC Public Health	2016	East Africa	3	cattle & small ruminant	Brucellosis
303	Nyakarahuka, Luke; de St. Maurice, Annabelle; Purpura, Lawrence; Ervin, Elizabeth; Balinandi, Stephen; Tumusiime, Alex; Kyondo, Jackson; Mulei, Sophia; Tusiime, Patrick; Lutwama, Julius; Klena, John D.; Brown, Shelley; Knust, Barbara; Rollin, Pierre E.; Nichol, Stuart T.; Shoemaker, Trevor R.; de St Maurice, Annabelle; Purpura, Lawrence; Ervin, Elizabeth; Balinandi, Stephen; Tumusiime, Alex; Kyon…	Prevalence and risk factors of Rift Valley fever in humans and animals from Kabale district in Southwestern Uganda, 2016	PLOS Neglected Tropical Diseases	2018	East Africa	2	small ruminant	RVF
304	Ochwo, Sylvester; VanderWaal, Kimberly; Munsey, Anna; Ndekezi, Christian; Mwebe, Robert; Okurut, Anna Rose Ademun; Nantima, Noelina; Mwiine, Frank Norbert	Spatial and temporal distribution of lumpy skin disease outbreaks in Uganda (2002-2016)	BMC Veterinary Research	2018	East Africa	1	cattle	Lumpy skin disease
305	Okumu, Tequiero Abuom; John, Njenga Munene; Wabacha, James K.; Tsuma, Victor; VanLeeuwen, John	Seroprevalence of antibodies for bovine viral diarrhoea virus, Brucella abortus and Neospora caninum, and their roles in the incidence of abortion/foetal loss in dairy cattle herds in Nakuru District, Kenya	BMC Veterinary Research	2019	East Africa	1	cattle	Bovine viral diarrhea virus	Abortion	Brucellosis	Neospora caninum infection
306	Oluwayelu, Daniel; Adebiyi, Adebowale; Tomori, Oyewale	Endemic and emerging arboviral diseases of livestock in Nigeria: a review	Parasites {\&} Vectors	2018	West Africa	3	cattle & small ruminant	Arbovirus
307	Orono, Sheillah Ayiela; Gitao, George Chege; Mpatswenumugabo, Jean Pierre; Chepkwony, Maurine; Mutisya, Christine; Okoth, Edward; Bronsvoort, Barend Mark de Clare; Russell, George Cameron; Nene, Vishvanath; Cook, Elizabeth Anne Jessie	Field validation of clinical and laboratory diagnosis of wildebeest associated malignant catarrhal fever in cattle	BMC Veterinary Research	2019	East Africa	1	cattle	Malignant catarrhal fever
308	Pomeroy, Laura W.; Bj{\o}rnstad, Ottar N.; Kim, Hyeyoung; Jumbo, Simon Dickmu; Abdoulkadiri, Souley; Garabed, Rebecca	Serotype-Specific Transmission and Waning Immunity of Endemic Foot-and-Mouth Disease Virus in Cameroon.	PloS one	2015	West Africa	1	cattle	FMD
309	Sambo, Emmanuel; Bettridge, Judy; Dessie, Tadelle; Amare, Alemayehu; Habte, Tadiose; Wigley, Paul; Christley, Robert M.	Participatory evaluation of chicken health and production constraints in Ethiopia	Preventive Veterinary Medicine	2015	East Africa	4	poultry	Newcastle disease	Diarrhea	Chronic respiratory disease	Pasteurellosis	Fowl pox	Fowl cholera	Fowl typhoid
310	Samuel, Arthur; Nayak, Baibaswata; Paldurai, Anandan; Xiao, Sa; Aplogan, Gilbert L.; Awoume, Kodzo A.; Webby, Richard J.; Ducatez, Mariette F.; Collins, Peter L.; Samal, Siba K.	Phylogenetic and Pathotypic Characterization of Newcastle Disease Viruses Circulating in West Africa and Efficacy of a Current Vaccine	Journal of Clinical Microbiology	2013	West Africa	4	poultry	Newcastle disease
311	Sanogo, Moussa; Abatih, Emmanuel; Thys, Eric; Fretin, David; Berkvens, Dirk; Saegerman, Claude	Importance of identification and typing of Brucellae from West African cattle: A review	Veterinary Microbiology	2013	West Africa	1	cattle	Brucellosis
312	Seyoum, Zewdu; Terefe, Getachew; Ashenafi, Hagos	Farmers' perception of impacts of bovine trypanosomosis and tsetse fly in selected districts in Baro-Akobo and Gojeb river basins, Southwestern Ethiopia	BMC Veterinary Research	2013	East Africa	1	cattle	AAT	Ectoparasites	Pasteurellosis	Blackquarter	Endoparasites
313	Shabani, Sasita S.; Ezekiel, Mangi J.; Mohamed, Mohamed; Moshiro, Candida S.	Knowledge, attitudes and practices on Rift Valley fever among agro pastoral communities in Kongwa and Kilombero districts, Tanzania.	BMC infectious diseases	2015	East Africa	3	cattle & small ruminant	RVF
314	Shittu, Aminu; Abdullahi, Jamilu; Jibril, Aliyu; Mohammed, Aminu A.; Fasina, Folorunso O.	Sub-clinical mastitis and associated risk factors on lactating cows in the Savannah Region of Nigeria	BMC Veterinary Research	2012	West Africa	1	cattle	Mastitis
315	Sibhat, Berhanu; Asmare, Kassahun; Demissie, Kassa; Ayelet, Gelagay; Mamo, Gezahegne; Ameni, Gobena	Bovine tuberculosis in Ethiopia: A systematic review and meta-analysis	Preventive Veterinary Medicine	2017	East Africa	1	cattle	TB
316	Simwango, Mary; Ngonyoka, Anibariki; Nnko, Happiness J.; Salekwa, Linda P.; Ole-Neselle, Moses; Kimera, Sharadhuli I.; Gwakisa, Paul S.	Molecular prevalence of trypanosome infections in cattle and tsetse flies in the Maasai Steppe, northern Tanzania	Parasites {\&} Vectors	2017	East Africa	1	cattle	AAT
317	Souley Kouato, B.; Thys, E.; Renault, V.; Abatih, E.; Marichatou, H.; Issa, S.; Saegerman, C.	Spatio-temporal patterns of foot-and-mouth disease transmission in cattle between 2007 and 2015 and quantitative assessment of the economic impact of the disease in Niger	Transboundary and Emerging Diseases	2018	West Africa	1	cattle	FMD
318	Sulayeman, Mishamo; Dawo, Fufa; Mammo, Bedaso; Gizaw, Daniel; Shegu, Dereje	Isolation, molecular characterization and sero-prevalence study of foot-and-mouth disease virus circulating in central Ethiopia	BMC Veterinary Research	2018	East Africa	3	cattle & small ruminant	FMD
319	Terfa, Z. G. G.; Garikipati, S.; Kassie, G.; Bettridge, J. M. M.; Christley, R. M. M.	Eliciting preferences for attributes of Newcastle disease vaccination programmes for village poultry in Ethiopia	Preventive Veterinary Medicine	2018	East Africa	4	poultry	Newcastle disease
320	Vhoko, Kudzaishe; Iannetti, Simona; Burumu, Joan; Ippoliti, Carla; Bhebhe, Babra; De Massis, Fabrizio	Estimating the prevalence of brucellosis in cattle in Zimbabwe from samples submitted to the central veterinary laboratory between 2010 and 2014	Veterinaria Italiana	2018	East Africa	3	cattle & small ruminant	Brucellosis
321	Vudriko, Patrick; Okwee-Acai, James; Tayebwa, Dickson Stuart; Byaruhanga, Joseph; Kakooza, Steven; Wampande, Edward; Omara, Robert; Muhindo, Jeanne Bukeka; Tweyongyere, Robert; Owiny, David Okello; Hatta, Takeshi; Tsuji, Naotoshi; Umemiya-Shirafuji, Rika; Xuan, Xuenan; Kanameda, Masaharu; Fujisaki, Kozo; Suzuki, Hiroshi	Emergence of multi-acaricide resistant Rhipicephalus ticks and its implication on chemical tick control in Uganda	Parasites {\&} vectors	2016	East Africa	1	cattle	Acaricide resistance	Ectoparasites	Tick-borne disease
322	Wanyoike, Francis; Rich, Karl M.	An Assessment of the Regional and National Socio-Economic Impacts of the 2007 Rift Valley Fever Outbreak in Kenya	The American Journal of Tropical Medicine and Hygiene	2010	East Africa	3	cattle & small ruminant	RVF
323	Wardrop, Nicola A.; Thomas, Lian F.; Cook, Elizabeth A. J.; de Glanville, William A.; Atkinson, Peter M.; Wamae, Claire N.; F{\`{e}}vre, Eric M.	The Sero-epidemiology of Coxiella burnetii in Humans and Cattle, Western Kenya: Evidence from a Cross-Sectional Study	PLOS Neglected Tropical Diseases	2016	East Africa	1	cattle	Q fever
324	Weny, Geoffrey; Okwee-Acai, James; Okech, Samuel George; Tumwine, Gabriel; Ndyanabo, Susan; Abigaba, Salvatory; Goldberg, Tony L.	Prevalence and Risk Factors Associated with Hemoparasites in Cattle and Goats at the Edge of Kibale National Park, Western Uganda	Journal of Parasitology	2017	East Africa	3	cattle & small ruminant	Anaplasmosis	Theileriosis	AAT
325	Wu, Tong; Perrings, Charles	The live poultry trade and the spread of highly pathogenic avian influenza: Regional differences between Europe, West Africa, and Southeast Asia	PLOS ONE	2018	West Africa	4	poultry	Avian influenza
326	Adjou Moumouni, Paul Franck; Aplogan, Gilbert Luc; Katahira, Hirotaka; Gao, Yang; Guo, Huanping; Efstratiou, Artemis; Jirapattharasate, Charoonluk; Wang, Guanbo; Liu, Mingming; Ringo, Aaron Edmond; Umemiya-Shirafuji, Rika; Suzuki, Hiroshi; Xuan, Xuenan	Prevalence, risk factors, and genetic diversity of veterinary important tick-borne pathogens in cattle from Rhipicephalus microplus-invaded and non-invaded areas of Benin	Ticks and tick-borne diseases	2018	West Africa	3	cattle & small ruminant	Anaplasmosis	Babesiosis	Heartwater	Theileriosis	Tick-borne disease
327	Alhaji, N. B.; Babalobi, O. O.	Qualitative and quantitative impacts assessment of contagious bovine pleuropneumonia in Fulani pastoral herds of North-central Nigeria: The associated socio-cultural factors	Preventive Veterinary Medicine	2016	West Africa	1	cattle	CBPP
328	Alhaji, Nma Bida; Isola, Tajudeen Opeyemi	Pastoralists' knowledge and practices towards clinical bovine dermatophilosis in cattle herds of North-Central Nigeria: the associated factors, burden and economic impact	Tropical Animal Health and Production	2018	West Africa	3	cattle & small ruminant	Dermatophilosis
329	Awad, Hoyam; Al-Hamidhi, Salama; El Hussein, Abdel-Rahim M.; Yousif, Younis Mohammed Zein; Taha, Khalid M.; Salih, Dia A.; Weir, William; Babiker, Hamza A.	Theileria lestoquardi in Sudan is highly diverse and genetically distinct from that in Oman	Infection, Genetics and Evolution	2018	East Africa	2	small ruminant	Theileriosis	Tick-borne disease
330	Biffa, Demelash; Bogale, Asseged; Godfroid, Jacques; Skjerve, Eystein	Factors associated with severity of bovine tuberculosis in Ethiopian cattle	Tropical Animal Health and Production	2012	East Africa	1	cattle	TB
331	Carlson, Colin J.; Kracalik, Ian T.; Ross, Noam; Alexander, Kathleen A.; Hugh-Jones, Martin E.; Fegan, Mark; Elkin, Brett T.; Epp, Tasha; Shury, Todd K.; Zhang, Wenyi; Bagirova, Mehriban; Getz, Wayne M.; Blackburn, Jason K.	The global distribution of Bacillus anthracis and associated anthrax risk to humans, livestock and wildlife	Nature Microbiology	2019	East Africa	3	cattle & small ruminant	Anthrax
332	Coffin, Jeanne L.; Monje, Fred; Asiimwe-Karimu, Grace; Amuguni, Hellen Janetrix; Odoch, Terence	A One Health, participatory epidemiology assessment of anthrax (Bacillus anthracis) management in Western Uganda	Social Science {\&} Medicine	2015	East Africa	1	cattle	Anthrax			Tick-borne disease
333	Craighead, L.; Meyer, A.; Chengat, B.; Musallam, I.; Akakpo, J.; Kone, P.; Guitian, J.; H{\{a}}sler	Brucellosis in West and Central Africa: A review of the current situation in a changing landscape of dairy cattle systems	Acta Tropica	2018	West Africa	1	cattle	Abortion	Brucellosis
334	Fasina, F. O.; Sirdar, M. M.; Bisschop, S. P. R.	The financial cost implications of the highly pathogenic notifiable avian influenza H5N1 in Nigeria.	The Onderstepoort journal of veterinary research	2008	West Africa	4	poultry	Avian influenza
335	Gari, G.; Bonnet, P.; Roger, F.; Waret-Szkuta, A.	Epidemiological aspects and financial impact of lumpy skin disease in Ethiopia	Preventive Veterinary Medicine	2011	East Africa	1	cattle	Lumpy skin disease
336	Gari, G.; Warer-Szkuta, A.; Grosbois, V.; Jacquiet, P.; Roger, F.	Risk factors associated with observed clinical lumpy skin disease in Ethiopia	Epidemiology and Infection	2010	East Africa	3	cattle & small ruminant	Lumpy skin disease	PPR
337	Getaw, A.; Beyene, D.; Ayana, D.; Megersa, B.; Abunna, F.	Hydatidosis: Prevalence and its economic importance in ruminants slaughtered at Adama municipal abattoir, Central Oromia, Ethiopia	Acta Tropica	2010	East Africa	2	small ruminant	Endoparasites	Helminth	Hydatidosis
338	Girmay, Gebrerufael; Arega, Bezna; Berkvens, Dirk; Altaye, Solomon Z.; Muleta, Gadisa	Community-based tsetse fly control minimizes the effect of trypanosomosis on livestock in Metekel zone, Ethiopia	Tropical Animal Health and Production	2018	East Africa	1	cattle	AAT
339	Guti{\'{e}}rrez-Exp{\'{o}}sito, Daniel; Ferre, Ignacio; Ortega-Mora, Luis M.; {\'{A}}lvarez-Garc{\'{i}}a, Gema	Advances in the diagnosis of bovine besnoitiosis: current options and applications for control	International Journal for Parasitology	2017	West Africa	1	cattle	Besnoitiosis	Ectoparasites	Mange
340	Habte, Amarech; Ibrahim, Nuraddis	Prevalence of Haemonchus contortus infection in sheep slaughtered at Jimma town municipal abattoir, Ethiopia	Tropical Animal Health and Production	2018	East Africa	2	small ruminant	Endoparasites	Haemonchosis	Helminth
341	Ibrahim, Amira Mohamed Elhassan; Elfahal, Abdelghafar Mohamed; El Hussein, Abdel Rahim Mohamed	First report of Neospora caninum infection in cattle in Sudan	Tropical Animal Health and Production	2012	East Africa	1	cattle	Neospora caninum infection
342	Isaac, C.; Ohiolei, J. A. A.; Ebhodaghe, F.; Igbinosa, I. B. B.; Eze, A. A. A.	Animal African Trypanosomiasis in Nigeria: A long way from elimination/eradication	Acta Tropica	2017	West Africa	1	cattle	AAT
343	Jemberu, W. T.; Mourits, M. C. M.; Woldehanna, T.; Hogeveen, H.	Economic impact of foot and mouth disease outbreaks on smallholder farmers in Ethiopia	Preventive Veterinary Medicine	2014	East Africa	1	cattle	FMD
344	Jemberu, Wudu T.; Mourits, Monique; Rushton, Jonathan; Hogeveen, Henk	Cost-benefit analysis of foot and mouth disease control in Ethiopia	Preventive Veterinary Medicine	2016	East Africa	1	cattle	FMD
345	Jemberu, W. T.; Mourits, M. C. M.; Sahle, M.; Siraw, B.; Vernooij, J. C. M.; Hogeveen, H.	Epidemiology of Foot and Mouth Disease in Ethiopia: a Retrospective Analysis of District Level Outbreaks, 2007-2012	Transboundary and Emerging Diseases	2016	East Africa	1	cattle	FMD
346	Kassaye, E.; Moser, I.; Woldemeskel, M.	Epidemiological study on clinical bovine dermatophilosis in northern Ethiopia.	DTW. Deutsche tierarztliche Wochenschrift	2003	East Africa	1	cattle	Dermatophilosis		Ectoparasites	Mange
347	Kerario, Isack I.; Simuunza, Martin C.; Chenyambuga, Sebastian W.; Koski, Marja; Hwang, Seong-Gu; Muleya, Walter	Prevalence and risk factors associated with Theileria parva infection in cattle in three regions of Tanzania	Tropical Animal Health and Production	2017	East Africa	1	cattle	Anaplasmosis	East Coast fever	Ectoparasites	Tick-borne disease
348	Kimaro, Esther G.; Toribio, Jenny-Ann L. M. L. M. L.; Mor, Siobhan M.	Climate change and cattle vector-borne diseases: Use of participatory epidemiology to investigate experiences in pastoral communities in Northern Tanzania	Preventive Veterinary Medicine	2017	East Africa	3	cattle & small ruminant	AAT	East Coast fever	PPR
349	Kivaria, F. M.	Estimated direct economic costs associated with tick-borne diseases on cattle in Tanzania	Tropical Animal Health and Production	2006	East Africa	1	cattle	Anaplasmosis	Babesiosis	Ectoparasites	Theileriosis	Tick-borne disease
350	Kouakou, A. V.; Kouakou, V.; Kouakou, C.; Godji, P.; Kouassi, A. L.; Krou, H. A.; Langeois, Q.; Webby, R. J.; Ducatez, M. F.; Couacy-Hymann, E.	Prevalence of Newcastle disease virus and infectious bronchitis virus in avian influenza negative birds from live bird markets and backyard and commercial farms in Ivory-Coast	Research in Veterinary Science	2015	West Africa	4	poultry	Avian influenza	Chronic respiratory disease	IBD	Infectious bronchitis	Newcastle disease
351	Mafirakureva, Prettimore; Saidi, Bamusi; Mbanga, Joshua	Incidence and molecular characterisation of lumpy skin disease virus in Zimbabwe using the P32 gene	Tropical Animal Health and Production	2017	East Africa	1	cattle	Abortion	Lumpy skin disease
352	Malak, A. K.; Mpoke, L.; Banak, J.; Muriuki, S.; Skilton, R. A.; Odongo, D.; Sunter, J.; Kiara, H.	Prevalence of livestock diseases and their impact on livelihoods in Central Equatoria State, southern Sudan	Preventive Veterinary Medicine	2012	East Africa	3	cattle & small ruminant	Anaplasmosis	Babesiosis	Blackquarter	CBPP	CCPP	Diarrhea	East Coast fever	Ectoparasites	Heartwater	Mange	Tick-borne disease
353	Mekonnen, S. A. A.; Koop, G.; Melkie, S. T. T.; Getahun, C. D. D.; Hogeveen, H.; Lam, T. J. G. M. J. G. M.	Prevalence of subclinical mastitis and associated risk factors at cow and herd level in dairy farms in North-West Ethiopia	Preventive Veterinary Medicine	2017	East Africa	1	cattle	Mastitis
354	Mlilo, Dedani; Mhlanga, Mlamuleli; Mwembe, Richard; Sisito, Givious; Moyo, Busani; Sibanda, Boat	The epidemiology of malignant catarrhal fever (MCF) and contribution to cattle losses in farms around Rhodes Matopos National Park, Zimbabwe	Tropical Animal Health and Production	2015	East Africa	1	cattle	Malignant catarrhal fever
355	Molla, Wassie; de Jong, Mart C. M. M.; Gari, Getachew; Frankena, Klaas	Economic impact of lumpy skin disease and cost effectiveness of vaccination for the control of outbreaks in Ethiopia	Preventive Veterinary Medicine	2017	East Africa	1	cattle	Lumpy skin disease
356	Muema, J.; Thumbi, S. M.; Obonyo, M.; Wanyoike, S.; Nanyingi, M.; Osoro, E.; Bitek, A.; Karanja, S.	Seroprevalence and Factors Associated with Coxiella burnetii Infection in Small Ruminants in Baringo County, Kenya	Zoonoses and Public Health	2017	East Africa	2	small ruminant	Q fever
357	Munang'andu, Hetron Mweemba; Banda, Fredrick; Chikampa, Webster; Mutoloki, Stephen; Syakalima, Michelo; Munyeme, Musso	Risk analysis of an anthrax outbreak in cattle and humans of Sesheke district of Western Zambia	Acta Tropica	2012	East Africa	1	cattle	Anthrax
358	Muraguri, G. R.; McLeod, A.; McDermott, J. J.; Taylor, N.	The incidence of calf morbidity and mortality due to vector-borne infections in smallholder dairy farms in Kwale District, Kenya.	Veterinary parasitology	2005	East Africa	1	cattle	AAT	Anaplasmosis	Babesiosis	East Coast fever	Tick-borne disease
359	Nanyingi, Mark O.; Muchemi, Gerald M.; Thumbi, Samuel M.; Ade, Fredrick; Onyango, Clayton O.; Kiama, Stephen G.; Bett, Bernard	Seroepidemiological Survey of Rift Valley Fever Virus in Ruminants in Garissa, Kenya	Vector-Borne and Zoonotic Diseases	2017	East Africa	2	small ruminant	RVF
360	Negusssie, Haileleul; Kyule, Moses N.; Yami, Martha; Ayelet, Gelagay; Jenberie T, Shiferaw	Outbreak investigations and genetic characterization of foot-and-mouth disease virus in Ethiopia in 2008/2009	Tropical Animal Health and Production	2011	East Africa	1	cattle	FMD
361	Nnko, Happiness J.; Gwakisa, Paul S.; Ngonyoka, Anibariki; Saigilu, Meshack; Ole-Neselle, Moses; Kisoka, William; Sindato, Calvin; Estes, Anna	Pastoralists' Vulnerability to Trypanosomiasis in Maasai Steppe	EcoHealth	2017	East Africa	1	cattle	AAT
362	Nonga, H. E.; Karimuribo, E. D.	A retrospective survey of hydatidosis in livestock in Arusha, Tanzania, based on abattoir data during 2005 - 2007	Tropical Animal Health and Production	2009	East Africa	3	cattle & small ruminant	Endoparasites	Helminth	Hydatidosis
363	Ntirandekura, Jean-Bosco; Matemba, Lucas Eliaimringi; Kimera, Sharadhuli Iddi; Muma, John Bwalya; Karimuribo, Esron Daniel	Association of Brucellosis with Abortion Prevalence in Humans and Animals in Africa: A Review.	African journal of reproductive health	2018	West Africa	3	cattle & small ruminant	Brucellosis	Ectoparasites	Mange	RVF	Abortion
364	Nwankiti, O. O.; Ikeh, E. I.; Asala, O.; Seuberlich, T.	A Pilot Study for Targeted Surveillance of Bovine Spongiform Encephalopathy in Nigeria	Transboundary and Emerging Diseases	2013	West Africa	1	cattle	Bovine spongiform encephalopathy
365	Odugbo, Moses Odeh; Ogunjumo, Samuel O.; Chukwukere, Sylvester C.; Kumbish, Peterside R.; Musa, Abdullahi; Ekundayo, Sarah O.; Okewole, Philip A.; Nwankpa, Nicholas D.; Itodo, Audu E.; Haruna, Gimba	The first report of Histophilus somni pneumonia in Nigerian dairy cattle.	Veterinary journal (London, England : 1997)	2009	West Africa	3	cattle & small ruminant	Abortion	Histophilosis	Pasteurellosis
366	Onono, J. O.; Wieland, B.; Rushton, J.	Estimation of impact of contagious bovine pleuropneumonia on pastoralists in Kenya	Preventive Veterinary Medicine	2014	East Africa	1	cattle	Abortion	CBPP
367	Pandey, Girja S.; Simulundu, Edgar; Mwiinga, Danstan; Samui, Kenny L.; Mweene, Aaron S.; Kajihara, Masahiro; Mangani, Alfred; Mwenda, Racheal; Ndebe, Joseph; Konnai, Satoru; Takada, Ayato	Clinical and subclinical bovine leukemia virus infection in a dairy cattle herd in Zambia	Archives of Virology	2017	East Africa	1	cattle	Enzootic bovine leucosis
368	Romha, Gebremedhin; Gebru, Gebreyohans; Asefa, Abrha; Mamo, Gezahegne	Epidemiology of Mycobacterium bovis and Mycobacterium tuberculosis in animals: Transmission dynamics and control challenges of zoonotic TB in Ethiopia	Preventive Veterinary Medicine	2018	East Africa	1	cattle	TB
369	Schoonman, L.; Swai, Emanuel Senyael	Herd- and animal-level risk factors for bovine leptospirosis in Tanga region of Tanzania	Tropical Animal Health and Production	2010	East Africa	1	cattle	Leptospirosis
370	Squire, Sylvia Afriyie; Yang, Rongchang; Robertson, Ian; Ayi, Irene; Squire, Daniel Sai; Ryan, Una	Gastrointestinal helminths in farmers and their ruminant livestock from the Coastal Savannah zone of Ghana	Parasitology Research	2018	West Africa	3	cattle & small ruminant	Endoparasites	Fascioliasis	Helminth	Schistosomiasis
371	Suleiman, Abubakar; Bello, Mohammed; Dzikwi, Asabe A.; Talba, Ahmad Muhammad; Grema, Hafsat Ali; Geidam, Yaqub Ahmed	Serological prevalence of contagious bovine pleuropneumonia in agro-pastoral areas of Nigeria	Tropical Animal Health and Production	2015	West Africa	1	cattle	CBPP
372	Swiswa, Samuel; Masocha, Mhosisi; Pfukenyi, Davies M.; Dhliwayo, Solomon; Chikerema, Silvester M.	Long-term changes in the spatial distribution of lumpy skin disease hotspots in Zimbabwe	Tropical Animal Health and Production	2017	East Africa	1	cattle	Lumpy skin disease
373	Sylla, Seydou; Sidim{\'{e}}, Youssouf; Sun, Yixue; Doumbouya, Sayon; Cong, Yanlong	Seroprevalence investigation of bovine brucellosis in Macenta and Yomou, Guinea	Tropical Animal Health and Production	2014	West Africa	1	cattle	Brucellosis
374	Tschopp, Rea; Hattendorf, Jan; Roth, Felix; Choudhoury, Adnan; Shaw, Alexandra; Aseffa, Abraham; Zinsstag, Jakob	Cost Estimate of Bovine Tuberculosis to Ethiopia		2012	East Africa	1	cattle	TB
375	Woldemeskel, Moges; Mersha, Gashaw	Study on caprine and ovine dermatophilosis in Wollo, Northeast Ethiopia	Tropical Animal Health and Production	2010	East Africa	2	small ruminant	Dermatophilosis	Ectoparasites	Mange	Orf
376	Abbas, B.; Yuusif, M. A.; Nur, H. M.	Animal health constraints to livestock exports from the Horn of Africa	Revue Scientifique et Technique de l'OIE	2014	East Africa	3	cattle & small ruminant	Ectoparasites	Mange	PPR	Pasteurellosis	Tetanus
377	Akidarju, M. S.; Onyemaechi, E. G.; Dauda, M. G.	An assessment of some poultry management practices and disease recognition by poultry farmers in Maiduguri arid zone, Nigeria	World's Poultry Science Journal	2010	West Africa	4	poultry	Diarrhea	IBD	Newcastle disease	Fowl pox	Fowl cholera	Fowl typhoid
378	Bett, B.; Jost, C.; Allport, R.; Mariner, J.	Using participatory epidemiological techniques to estimate the relative incidence and impact on livelihoods of livestock diseases amongst nomadic pastoralists in Turkana South District, Kenya	Preventive Veterinary Medicine	2009	East Africa	2	small ruminant	CCPP	Ectoparasites	Mange	PPR
379	Bronsvoort, Barend Mark de Clare; Thumbi, Samuel Mwangi; Poole, Elizabeth Jane; Kiara, Henry; Tosas Auguet, Olga; Handel, Ian Graham; Jennings, Amy; Conradie, Ilana; Mbole-Kariuki, Mary Ndila; Toye, Philip G.; Hanotte, Olivier; Coetzer, J. A. W.; Woolhouse, Mark E. J.	Design and descriptive epidemiology of the Infectious Diseases of East African Livestock (IDEAL) project, a longitudinal calf cohort study in western Kenya	BMC Veterinary Research	2013	East Africa	1	cattle	Anaplasmosis	Cryptosporidiosis	East Coast fever	Haemonchosis	Heartwater	Pasteurellosis
380	Byaruhanga, C.; Oosthuizen, M. C.; Collins, N. E.; Knobel, D.	Using participatory epidemiology to investigate management options and relative importance of tick-borne diseases amongst transhumant zebu cattle in Karamoja Region, Uganda	Preventive Veterinary Medicine	2015	East Africa	1	cattle	Anaplasmosis	Ectoparasites	Mange	Tick-borne disease
381	Catley, Andy; Admassu, Berhanu; Bekele, Gezu; Abebe, Dawit	Livestock mortality in pastoralist herds in Ethiopia and implications for drought response	Disasters	2014	East Africa	3	cattle & small ruminant	PPR
382	Catley, A.; Irungu, P.; Simiyu, K.; Dadye, J.; Mwakio, W.; Kiragu, J.; Nyamwaro, S. O.	Participatory investigations of bovine trypanosomiasis in Tana River District, Kenya	Medical and Veterinary Entomology	2002	East Africa	1	cattle	AAT
383	Chikerema, S. M.; Matope, G.; Pfukenyi, D. M.	Awareness and Attitude Toward Zoonoses with Particular Reference to Anthrax Among Cattle Owners in Selected Rural Communities of Zimbabwe	Vector-Borne and Zoonotic Diseases	2013	East Africa	1	cattle	Anthrax
384	Elelu, Nusirat	Epidemiological risk factors of knowledge and preventive practice regarding avian influenza among poultry farmers and live bird traders in Ikorodu, Lagos State, Nigeria	International Journal of Veterinary Science and Medicine	2017	West Africa	4	poultry	Avian influenza
385	Enwelu, I. A.; Ezeuko, E. L.; Machebe, N. S.	Challenges of smallholder sheep and goat keeping in rural communities of Aguata Agricultural Zone of Anambra State, Nigeria	Indian Journal of Animal Research	2015	West Africa	2	small ruminant	Ectoparasites	Mange	PPR
386	Fandamu, P.; Thys, E.; Duchateau, L.; Berkvens, D.	Perception of cattle farmers of the efficacy of east coast fever immunization in Southern Zambia	Tropical Animal Health and Production	2006	East Africa	1	cattle	East Coast fever	Tick-borne disease
387	Gakuya, Francis; Ombui, Jackson; Heukelbach, Jorg; Maingi, Ndichu; Muchemi, Gerald; Ogara, William; Mijele, Domnic; Alasaad, Samer	Knowledge of Mange among Masai Pastoralists in Kenya	PLoS ONE	2012	East Africa	3	cattle & small ruminant	Ectoparasites	Mange
388	Giday, Mirutse; Teklehaymanot, Tilahun	Ethnobotanical study of plants used in management of livestock health problems by Afar people of Ada'ar District, Afar Regional State, Ethiopia	Journal of Ethnobiology and Ethnomedicine	2013	East Africa	1	cattle	Blackquarter
389	Henning, J.; Bett, B.; Okike, I.; Abdu, P.; Perry, B.	Incidence of Highly Pathogenic Avian Influenza H5N1 in Nigeria, 2005-2008	Transboundary and Emerging Diseases	2013	West Africa	4	poultry	Avian influenza
390	I.W., M. U. S. A.; NDAHI, M.; E.G., P. A. M.; OKIKE, A.; CYRILE, P. C.; SASKIA, H.; C., J. O. S. T.	Using participatory epidemiological techniques to establish rural based poultry disease profiles: practical field experience in the Jos Plateau, Nigeria	World's Poultry Science Journal	2013	West Africa	4	poultry	Chronic respiratory disease	Fowl pox	Newcastle disease
391	Jibril, A. H.; Umoh, J. U.; Kabir, J.; Gashua, M. M.; Bello, M. B.	Application of participatory epidemiology techniques to investigate Newcastle disease among rural farmers in Zamfara state, Nigeria	The Journal of Applied Poultry Research	2015	West Africa	4	poultry	Ectoparasites	Newcastle disease
392	Kagira, J. M.; Kanyari, P. W. N.	Questionnaire survey on urban and peri-urban livestock farming practices and disease control in Kisumu municipality, Kenya	Journal of the South African Veterinary Association	2012	East Africa	5	All	Ectoparasites	Endoparasites	Helminth	Lumpy skin disease	Mange
393	Kamani, J.; Apanaskevich, D. A.; Guti{\'{e}}rrez, R.; Nachum-Biala, Y.; Baneth, G.; Harrus, S.	Morphological and molecular identification of Rhipicephalus (Boophilus) microplus in Nigeria, West Africa: a threat to livestock health	Experimental and Applied Acarology	2017	West Africa	1	cattle	Anaplasmosis	Tick-borne disease
394	Keyyu, J. D.; Kyvsgaard, N. C.; Kassuku, A. A.; Willingham, A. L.	Worm control practices and anthelmintic usage in traditional and dairy cattle farms in the southern highlands of Tanzania	Veterinary Parasitology	2003	East Africa	3	cattle & small ruminant	Helminth
395	Larson, Peter S.; Espira, Leon; Grabow, Cole; Wang, Christine A.; Muloi, Dishon; Browne, A. Springer; Deem, Sharon L.; F{\`{e}}vre, Eric M.; Foufopoulos, Johannes; Hardin, Rebecca; Eisenberg, Joseph N. S.	The sero-epidemiology of Coxiella burnetii (Q fever) across livestock species and herding contexts in Laikipia County, Kenya	Zoonoses and Public Health	2019	East Africa	3	cattle & small ruminant	Q fever
396	Lesnoff, Matthieu; Laval, G{\'{e}}raud; Bonnet, Pascal; Abdicho, Sintayehu; Workalemahu, Asseguid; Kifle, Daniel; Peyraud, Armelle; Lancelot, Renaud; Thiaucourt, Fran{\c{c}}ois	Within-herd spread of contagious bovine pleuropneumonia in Ethiopian highlands	Preventive Veterinary Medicine	2004	East Africa	3	cattle & small ruminant	CBPP	PPR
397	Mafimisebi, Taiwo E.; Oguntade, Adegboyega E.; Fajemisin, Adebowale N.; Aiyelari, Olaiya P.	Local knowledge and socio-economic determinants of traditional medicines' utilization in livestock health management in Southwest Nigeria	Journal of Ethnobiology and Ethnomedicine	2012	West Africa	3	cattle & small ruminant	Diarrhea	Ectoparasites	Endoparasites	Helminth
398	Magona J. S. P.; Olaho-Mukani, W.; Coleman, P. G.; Jonsson, N. N.; Welburn, S. C.; Eisler, M. C., J. W.; Mayende	A comparative study on the clinical, parasitological and molecular diagnosis of bovine trypanosomosis in Uganda	Onderstepoort Journal of Veterinary Research	2003	East Africa	1	cattle	AAT
399	Meskerem, A.	Major health constraints and ethno-veterinary practices of small scale and backyard chicken production in some selected regions of Ethiopia	Revue De Medecine Veterinaire	2017	East Africa	4	poultry	Chronic respiratory disease	Coccidiosis	Fowl pox	Newcastle disease
400	Msoffe, Peter L. M. M.; Bunn, David; Muhairwa, A. P.; Mtambo, M. M. A. A.; Mwamhehe, H.; Msago, A.; Mlozi, M. R. S. S.; Cardona, Carol J.	Implementing poultry vaccination and biosecurity at the village level in Tanzania: A social strategy to promote health in free-range poultry populations	Tropical Animal Health and Production	2010	East Africa	4	poultry	Avian influenza	Newcastle disease
401	Mubamba, C.; Ramsay, G.; Abolnik, C.; Dautu, G.; Gummow, B.	A retrospective study and predictive modelling of Newcastle Disease trends among rural poultry of eastern Zambia	Preventive Veterinary Medicine	2016	East Africa	4	poultry	Newcastle disease
402	Mugabi, Kenneth N.; Mugisha, Anthony; Ocaido, Michael	Socio-economic factors influencing the use of acaricides on livestock: a case study of the pastoralist communities of Nakasongola District, Central Uganda	Tropical Animal Health and Production	2010	East Africa	3	cattle & small ruminant	Ectoparasites	Tick-borne disease
403	Mugisha, Anthony; McLeod, Anni; Percy, Rachel; Kyewalabye, Elizabeth	Socio-economic factors influencing control of vector-borne diseases in the pastoralist system of south western Uganda	Tropical Animal Health and Production	2008	East Africa	3	cattle & small ruminant	AAT
404	Mugisha, A.; McLeod, A.; Percy, R.; Kyewalabye, E.	Strategies, Effectiveness and Rationale of Vector-borne Disease Control in the Pastoralist System of South-western Uganda	Tropical Animal Health and Production	2005	East Africa	1	cattle	AAT	Abortion
405	Muhanguzi, Dennis; Okello, Walter O.; Kabasa, John D.; Waiswa, Charles; Welburn, Susan C.; Shaw, Alexandra P. M.	Cost analysis of options for management of African Animal Trypanosomiasis using interventions targeted at cattle in Tororo District; south-eastern Uganda	Parasites {\&} Vectors	2015	East Africa	1	cattle	AAT
406	Nabukenya, Immaculate; Rubaire-Akiiki, Chris; Olila, Deogracious; Ikwap, Kokas; H{\{o}}glund	Ethnopharmacological practices by livestock farmers in Uganda: Survey experiences from Mpigi and Gulu districts	Journal of Ethnobiology and Ethnomedicine	2014	East Africa	3	cattle & small ruminant	Ectoparasites	Mange
407	Ndeereh, David; Muchemi, Gerald; Thaiyah, Andrew	Knowledge, attitudes and practices towards spotted fever group rickettsioses and Q fever in Laikipia and Maasai Mara, Kenya	Journal of Public Health in Africa	2016	East Africa	3	cattle & small ruminant	Ectoparasites	Endoparasites	Helminth	Hydatidosis	Mange	Q fever
408	Nguhiu-Mwangi, J.; Mbithi, P. M. F.; Wabacha, J. K.; Mbuthia, P. G.	Retrospective study of foot conditions in dairy cows in urban and periurban areas of Kenya	Israel Journal of Veterinary Medicine	2008	East Africa	1	cattle	Foot conditions
409	Seck, M. T.; Bouyer, J.; Sall, B.; Bengaly, Z.; Vreysen, M. J. B.	The prevalence of African animal trypanosomoses and tsetse presence in Western Senegal	Parasite	2010	West Africa	1	cattle	AAT
410	Shiferaw, T. J.; Moses, K.; Manyahilishal, K. E.	Participatory appraisal of foot and mouth disease in the Afar pastoral area, northeast Ethiopia: implications for understanding disease ecology and control strategy	Tropical Animal Health and Production	2010	East Africa	1	cattle	Abortion	Blackquarter	FMD	Pasteurellosis
411	Sodjinou, Epiphane; Henningsen, Arne; Koudande, Olorounto Delphin	Improving village poultry's survival rate through community-based poultry health management: evidence from Benin	Tropical Animal Health and Production	2012	West Africa	4	poultry	Newcastle disease
412	Specht, E. J. K.	Prevalence of bovine trypanosomosis in Central Mozambique from 2002 to 2005	Onderstepoort J Vet Res	2008	East Africa	1	cattle	AAT
413	Suleiman, Abubakar; Jackson, Elizabeth Louise; Rushton, Jonathan	Challenges of pastoral cattle production in a sub-humid zone of Nigeria	Tropical Animal Health and Production	2015	West Africa	1	cattle	Abortion	Bloat	Ectoparasites	Mange
414	Syakalima, Michelo; Simuunza, Martin; Zulu, Victor Chisha	Ethnoveterinary treatments for common cattle diseases in four districts of the Southern Province, Zambia	Veterinary World	2018	East Africa	1	cattle	Blackquarter		Ectoparasites	Mange
415	Tekle, T.; Terefe, G.; Cherenet, T.; Ashenafi, H.; Akoda, K. G.; Teko-Agbo, A.; Van Den Abbeele, J.; Gari, G.; Clausen, P.-H.; Hoppenheit, A.; Mattioli, R. C.; Peter, R.; Marcotty, T.; Cecchi, G.; Delespaux, V.	Aberrant use and poor quality of trypanocides: a risk for drug resistance in south western Ethiopia	BMC Veterinary Research	2018	East Africa	1	cattle	AAT
416	Gurmesa Umeta	Participatory analysis of problems limiting goat production at selected districts of East Showa zone, Ethiopia	African journal of Agricultural Research	2011	East Africa	2	small ruminant	Anthrax	CCPP	Copper deficiency	Diarrhea	Ectoparasites	FMD	Goat pox	Mastitis	Pasteurellosis	Sheep pox
417	Usman, I. S.; Bzugu, P. M.; Pur, J. T.; Abdullahi, A.	Indigenous Control Methods for Parasites among Pastoralists Communities in Adamawa State, Nigeria	Journal of Agricultural Extension	2017	West Africa	1	cattle	Ectoparasites	Endoparasites	Helminth
418	Wambua, Lillian; Wambua, Peninah Nduku; Ramogo, Allan Maurice; Mijele, Domnic; Otiende, Moses Yongo	Wildebeest-associated malignant catarrhal fever: perspectives for integrated control of a lymphoproliferative disease of cattle in sub-Saharan Africa	Archives of Virology	2016	East Africa	3	cattle & small ruminant	Malignant catarrhal fever
419	Abebe, Rahmeto; Hatiya, Hagere; Abera, Mesele; Megersa, Bekele; Asmare, Kassahun	Bovine mastitis: Prevalence, risk factors and isolation of Staphylococcus aureus in dairy herds at Hawassa milk shed, South Ethiopia	BMC Veterinary Research	2016	East Africa	1	cattle	Mastitis
420	Boussini, H; Lamien, CE; Nacoulma, OG; Kaboré, A; Poda, G; Viljoen, G	Prevalence of Rift Valley fever in domestic ruminants in the central and northern regions of Burkina Faso	Revue scientifique et technique (International Office of Epizootics)	2014	West Africa	3	cattle & small ruminant	RVF
421	Ayelet, G; Haftu, R; Jemberie, S; Belay, A; Gelaye, E; Sibhat, B; Skjerve, E; Asmare, K	Lumpy skin disease in cattle in central Ethiopia: outbreak investigation and isolation and molecular detection of the virus.	Revue scientifique et technique (International Office of Epizootics)	2014	East Africa	1	cattle	Lumpy skin disease
422	Gelaye, E.; Mekonnen, GA; Jenberie, S; Ayelet, G	Detection of sheep-associated malignant catarrhal fever from clinical cases in Ethiopian cattle	Revue Scientifique et Technique de l'OIE	2013	East Africa	3	cattle & small ruminant	Malignant catarrhal fever
423	Healy Profitós, Jessica M.; Moritz, Mark; Garabed, Rebecca B.	What to do with chronically sick animals? Pastoralists’ management strategies in the far north region of Cameroon	Pastoralism	2013	West Africa	1	cattle	Brucellosis	AAT	FMD	Heartwater	Respiratory disease	CBPP

## Sheet: South Asia
ID	Author	Title	Journal	Year	Species	Region	Tag1	Tag2	Tag3	Tag4	Tag5	Tag6	Tag7	Tag8	Tag9	Tag10	Tag11	Tag12	Tag13	Tag14	Tag15	Tag16
1	Ahir, V. B.; Roy, A.; Jhala, M. K.; Bhanderi, B. B.; Mathakiya, R. A.; Bhatt, V. D.; Padiya, K. B.; Jakhesara, S. J.; Koringa, P. G.; Joshi, C. G.	Genome Sequence of Pasteurella multocida subsp. gallicida Anand1\_poultry	Journal of Bacteriology	2011	4	South Asia	Fowl cholera	Poultry
2	Baby, Julie; Mani, Reeta Subramaniam; Abraham, Swapna Susan; Thankappan, Asha T.; Pillai, Prasad Madhavan; Anand, Ashwini Manoor; Madhusudana, Shampur Narayan; Ramachandran, Jayachandran; Sreekumar, Sachin	Natural Rabies Infection in a Domestic Fowl (Gallus domesticus): A Report from India.	PLoS neglected tropical diseases	2015	4	South Asia	Rabies	Poultry
3	Balamurugan, V.; Das, Sutopa; Raju, D. S. N.; Chakravarty, Indirani; Nagalingam, M.; Hemadri, D.; Govindaraj, G.; Ibotombi Singh, N.; Ltu, Keduzol; Devi, Maitryee; Sharma, K.; Gajendragad, M. R.; Rahman, H.	Prevalence of peste des petits ruminants in goats in North-East India	VirusDisease	2014	3	South Asia	PPR	Ruminant
4	Balamurugan, V.; Saravanan, P.; Sen, A.; Rajak, K. K.; Bhanuprakash, V.; Krishnamoorthy, P.; Singh, R. K.	Sero-epidemiological study of peste des petits ruminants in sheep and goats in India between 2003 and 2009.	Revue scientifique et technique (International Office of Epizootics)	2011	3	South Asia	PPR	Ruminant
5	Bangar, Y. C.; Dohare, A. K.; Kolekar, D. V.; Avhad, S. R.; Khan, T. A.	Seasonal variation in morbidity pattern in cattle by log-linear model approach	Journal of Applied Animal Research	2015	1	South Asia	Dairy	Digestive disorders	Reproductive disorder	Cattle
6	Bangar, Yogesh Chandrakant; Singh, Bishwambhar; Dohare, Amit Kumar; Verma, Med Ram	A systematic review and meta-analysis of prevalence of subclinical mastitis in dairy cows in India	Tropical Animal Health and Production	2015	1	South Asia	Dairy	Mastitis	Cattle
7	Banumathi, Balan; Vaseeharan, Baskaralingam; Rajasekar, Periyannan; Prabhu, Narayanan Marimuthu; Ramasamy, Palaniappan; Murugan, Kadarkarai; Canale, Angelo; Benelli, Giovanni	Exploitation of chemical, herbal and nanoformulated acaricides to control the cattle tick, Rhipicephalus (Boophilus) microplus - A review.	Veterinary parasitology	2017	1	South Asia	Babesiosis	Ectoparasites	Tick-borne disease	Cattle
8	Belgrad, J. P.; Rahman, M. A.; Abdullah, M. S.; Rashid, M. H.; Sayeed, M. A.; Anwer, M. S.; Hoque, M. A.	Newcastle disease sero and viro-prevalence in rural poultry in Chittagong, Bangladesh	Preventive Veterinary Medicine	2018	4	South Asia	Newcastle disease		Poultry
9	Bessell, P. R.; Kushwaha, P.; Mosha, R.; Woolley, R.; Al-Riyami, L.; Gammon, N.	Assessing the impact of a novel strategy for delivering animal health interventions to smallholder farmers	Preventive Veterinary Medicine	2017	4	South Asia	Newcastle disease		Poultry
11	Bhanotra, A.; Gupta, J.	Mapping of indigenous technical knowledge (ITK) on animal healthcare and validation of ITKs used for treatment of pneumonia in dairy animals	Indian Journal of Traditional Knowledge	2016	1	South Asia	Constipation	Dairy	Helminth	Pneumonia	Cattle
12	Bhanuprakash, V.; Hosamani, M.; Singh, R. K.	Prospects of control and eradication of capripox from the Indian subcontinent: A perspective	Antiviral Research	2011	3	South Asia	Goat pox	Sheep pox	Ruminant
13	Bhatt, P. R.; B. Pandya, Kajal; Patel, U. D.; Patel, H. B.; Modi, C. M.	Survey on Ethnoveterinary Practices around Junagadh, Gujarat, India	Indian Journal of Pharmaceutical Sciences	2019	2	South Asia	Bloat	Buffalo	Cattle	Digestive disorders	Enteritis	Foot conditions	Respiratory disease	Retention fetal membrane	Ringworm	Ruminant	Skin problems	Vaginal and uterine prolapses
14	Biswas, P. K.; Christensen, J. P.; Ahmed, S. S. U.; Barua, H.; Das, A.; Rahman, M. H.; Giasuddin, M.; Habib, M. A.; Hannan, A. S. M. A.; Debnath, N. C.	Mortality rate and clinical features of highly pathogenic avian influenza in naturally infected chickens in Bangladesh.	Scientific and Technical Review of the Office International des Epizooties	2011	4	South Asia	Avian influenza	Poultry
15	Borah, B.; Deka, P.; Sharma, K.; Baro, S.; Hazarika, A. K.; Das, C.; Garam, G. B.; Boro, P.; Ltu, K.	Isolation, identification and retrospective study of foot-and-mouth disease virus from affected Mithun (Bos frontalis) in north-eastern India.	Transboundary and emerging diseases	2018	1	South Asia	Bos frontalis	FMD
16	Brar, P. S.; Nanda, A. S.	Postpartum Ovarian Activity in South Asian Zebu Cattle	Reproduction in Domestic Animals	2008	1	South Asia	Cattle	Reproductive disorder
17	Brookes, Victoria J.; Gill, Gurlal S.; Singh, Balbir B.; Sandhu, Bhupinder S.; Dhand, Navneet K.; Aulakh, Rabinder S.; Ward, Michael P.	Challenges to human rabies elimination highlighted following a rabies outbreak in bovines and a human in Punjab, India	Zoonoses and Public Health	2019	1	South Asia	Cattle	Rabies
18	Chakraborty, Sandip; Dhama, Kuldeep; Tiwari, Ruchi; Iqbal Yatoo, Mohd; Khurana, Sandip Kumar; Khandia, Rekha; Munjal, Ashok; Munuswamy, Palanivelu; Kumar, M. Asok; Singh, Mithilesh; Singh, Rajendra; Gupta, Vivek Kumar; Chaicumpa, Wanpen	Technological interventions and advances in the diagnosis of intramammary infections in animals with emphasis on bovine population -a review.	The Veterinary quarterly	2019	1	South Asia	Cattle	Dairy	Mastitis
19	Chauhan, Harshad C.; Lambade, PanduRanga S.; Sen, Arnab; Dadawala, Abidali I.; Ranaware, Pradeep B.; Chandel, Bharatsingh; Joshi, Dilip V.; Patel, Sandeep S.; Pankaj, Kumar; Shah, Nalinkant M.; Kher, Hemendrasingh N.	The use of pathological and histopathological techniques in the diagnosis of peste des petits ruminants in India.	Veterinaria italiana	2011	3	South Asia	Diarrhea	Enteritis	PPR	Ruminant
20	Chauhan, H. C.; Patel, B. K.; Bhagat, A. G.; Patel, M. V.; Patel, S. I.; Raval, S. H.; Panchasara, H. H.; Shrimali, M. D.; Patel, A. C.; Chandel, B. S.	Comparison of molecular and microscopic technique for detection of Theileria annulata from the field cases of cattle.	Veterinary World	2015	1	South Asia	Cattle	Dairy	Theileriosis
21	Chengat Prakashbabu, B.; Thenmozhi, V.; Limon, G.; Kundu, K.; Kumar, S.; Garg, R.; Clark, E. L.; Srinivasa Rao, A. S. R.; Raj, D. G.; Raman, M.; Banerjee, P. S.; Tomley, F. M.; Guitian, J.; Blake, D. P.	Eimeria species occurrence varies between geographic regions and poultry production systems and may influence parasite genetic diversity.	Veterinary parasitology	2017	4	South Asia	Coccidiosis	Poultry
22	Chhetri, Bimal K.; Perez, Andres M.; Thurmond, Mark C.	Factors associated with spatial clustering of foot-and-mouth disease in Nepal	Tropical Animal Health and Production	2010	1	South Asia	Buffalo	Cattle	FMD
23	Choudhary, Mamta; Choudhary, Binod Kumar; Chandra Ghosh, Ratan; Bhoyar, Smita; Chaudhari, Sandeep; Barbuddhe, Sukhadeo B.	Cultivable microbiota and pulmonary lesions in polymicrobial bovine pneumonia.	Microbial pathogenesis	2019	1	South Asia	Cattle	Haemorrhagic septicaemia	Pasteurellosis	Pneumonia	Respiratory disease
24	Choudhary, Vijayata; Garg, Sweta; Chourasia, Reetika; Hasnani, J. J.; Patel, P. V.; Shah, Tejas M.; Bhatt, Vaibhav D.; Mohapatra, Amitbikram; Blake, Damer P.; Joshi, Chaitanya G.	Transcriptome analysis of the adult rumen fluke Paramphistomum cervi following next generation sequencing.	Gene	2015	2	South Asia	Buffalo	Helminth	Paramphistomiasis	Ruminant
25	Dar, Mashooq Ahmad; Ahmed, Raashid; Urwat, Uneeb; Ahmad, Syed Mudasir; Dar, Pervaiz Ahmad; Kushoo, Zahid Amin; Dar, Tanveer Ali; Mumtaz, Peerzada Tajamul; Bhat, Shakil Ahmad; Amin, Umar; Shabir, Nadeem; Bhat, Hina Fayaz; Shah, Riaz Ahmad; Ganai, Nazir Ahmad; Heidari, Mohammad	Expression kinetics of natural resistance associated macrophage protein (NRAMP) genes in Salmonella Typhimurium-infected chicken	BMC Veterinary Research	2018	4	South Asia	Poultry	Salmonellosis
26	Dar, Mashooq Ahmad; Urwat, Uneeb; Ahmad, Syed Mudasir; Ahmad, Raashid; Kashoo, Zahid Amin; Dar, Tanveer Ali; Bhat, Shakil Ahmad; Mumtaz, Peerzada Tajamul; Shabir, Nadeem; Shah, Riaz Ahmad; Heidari, Mohammad	Gene expression and antibody response in chicken against Salmonella Typhimurium challenge.	Poultry science	2019	4	South Asia	Poultry	Salmonellosis
27	Dar, Pervaiz A.; Hajam, Irshad A.; Suryanarayana, Velavurthy S.; Kishore, Subodh; Kondabattula, Ganesh	Kinetics of cytokine expression in bovine PBMCs and whole blood after in vitro stimulation with foot-and-mouth disease virus (FMDV) antigen.	Cytokine	2015	1	South Asia	Cattle	FMD
28	Deb, R.; Kumar, A.; Chakraborty, S.; Verma, A. K.; Tiwari, R.; Dhama, K.; Singh, U.; Kumar, S.	Trends in diagnosis and treatment of bovine mastitis: A review	Pakistan Journal of Biological Sciences	2013	1	South Asia	Cattle	Mastitis
29	Dutta, T. K.; Roychoudhury, P.; Bandyopadhyay, S.; Wani, S. A.; Hussain, I.	Detection and characterization of Shiga toxin producing Escherichia coli (STEC) and enteropathogenic Escherichia coli (EPEC) in poultry birds with diarrhoea.	The Indian journal of medical research	2011	4	South Asia	Diarrhea	Enteritis	Poultry	STEC
30	Govindaraj, G.; Sridevi, R.; Nandakumar, S. N.; Vineet, R.; Rajeev, P.; Binu, M. K.; Balamurugan, V.; Rahman, H.	Economic impacts of avian influenza outbreaks in Kerala, India.	Transboundary and emerging diseases	2018	4	South Asia	Avian influenza	Poultry
31	Govindaraj, Gurrappa Naidu; Roy, Goutam; Mohanty, Barada Shankar; Balamurugan, Vinayagamurthy; Pandey, Arvind Kumar; Sharma, Varsha; Patel, Aparna; Mehra, Mausam; Pandey, S. K.; Roy, Parimal	Evaluation of effectiveness of Mass Vaccination Campaign against Peste des petits ruminants in Chhattisgarh state, India.	Transboundary and emerging diseases	2019	3	South Asia	PPR	Ruminant
32	Gowda, R. N. Srinivasa	An epidemiological study of sheep pox infection in Karnataka state, India	OIE Revue Scientifique et Technique	2005	3	South Asia	Ruminant	Sheep pox
33	Gururaj, Kumaresan; Pawaiya, Rajveer Singh; Gangwar, Neeraj Kumar; Mishra, Anil Kumar; Singh, Desh Deepak; Andani, Dimple; Paul, Souvik; Sharma, Nitika; Shivasharanappa, Nayakwadi; Rahal, Anu; Chaturvedi, Vinay Kumar; Kumar, Ashok; Sharma, Dinesh Kumar	Comparative molecular characterization and phylogenetic analysis of cerebral and non-cerebral coenurosis in Indian goats.	Veterinary parasitology, regional studies and reports	2019	3	South Asia	Endoparasites	Helminth	Ruminant
34	Hegde, R.; Gomes, A. R.; Muniyellappa, H. K.; Byregowda, S. M.; Giridhar, P.; Renukaprasad, C.	A short note on peste des petits ruminants in Karnataka, India.	Revue scientifique et technique (International Office of Epizootics)	2009	3	South Asia	PPR	Ruminant
35	Hinsu, Ankit T.; Thakkar, Jalpa R.; Koringa, Prakash G.; Vrba, Vladimir; Jakhesara, Subhash J.; Psifidi, Androniki; Guitian, Javier; Tomley, Fiona M.; Rank, Dharamsibhai N.; Raman, Muthusamy; Joshi, Chaitanya G.; Blake, Damer P.	Illumina Next Generation Sequencing for the Analysis of Eimeria Populations in Commercial Broilers and Indigenous Chickens.	Frontiers in veterinary science	2018	4	South Asia	Coccidiosis	Poultry
36	Hota, Abhishek; Biswal, Sangram; Sahoo, Niranjana; Venkatesan, Gnanavel; Arya, Sargam; Kumar, Amit; Ramakrishnan, Muthannan Andavar; Pandey, Awadh Bihari; Rout, Manoranjan	Seroprevalence of Capripoxvirus infection in sheep and goats among different agro-climatic zones of Odisha, India	Veterinary World	2018	3	South Asia	Goat pox	Ruminant	Sheep pox
37	Iqbal Yatoo, Mohd; Raffiq Parray, Oveas; Tauseef Bashir, Shah; Ahmed Bhat, Riyaz; Gopalakrishnan, Arumugam; Karthik, Kumaragurubaran; Dhama, Kuldeep; Vir Singh, Shoor	Contagious caprine pleuropneumonia - a comprehensive review.	The Veterinary quarterly	2019	3	South Asia	CCPP	Pneumonia	Ruminant
38	Islam, Md. Ariful; Khatun, Mst. Minara; Werre, Stephen R.; Sriranganathan, Nammalwar; Boyle, Stephen M.	A review of Brucella seroprevalence among humans and animals in Bangladesh with special emphasis on epidemiology, risk factors and control opportunities	Veterinary Microbiology	2013	2	South Asia	Abortion	Brucellosis	Buffalo	Cattle	Dairy	Ruminant
39	Jackson, Daniel S.; Nydam, Daryl V.; Altier, Craig	Prevalence and risk factors for brucellosis in domestic yak Bos grunniens and their herders in a transhumant pastoralist system of Dolpo, Nepal.	Preventive veterinary medicine	2014	1	South Asia	Abortion	Brucellosis	Yak
40	Jagadeeswary, V.; Reddy, M. Sudarshan; Satyanarayan, K.	Ethno-veterinary practices used by tribals of Chittoor district, Andhra Pradesh, India	Indian Journal of Animal Research	2014	1	South Asia	Bloat	Cattle	Constipation	Diarrhea	Digestive disorders	Dystocia	Ectoparasites	Endoparasites
41	Jaiswal, Amit Kumar; Sudan, Vikrant; Kumar, Pradeep; Srivastava, Ashish; Shanker, Daya	Bovine hypodermosis in indigenous cattle herd and its successful therapeutic management.	Journal of parasitic diseases : official organ of the Indian Society for Parasitology	2016	1	South Asia	Cattle	Warble fly infestation
42	Jakhesara, S. J.; Prasad, V. V. S. P.; Pal, J. K.; Jhala, M. K.; Prajapati, K. S.; Joshi, C. G.	Pathotypic and Sequence Characterization of Newcastle Disease Viruses from Vaccinated Chickens Reveals Circulation of Genotype II, IV and XIII and in India.	Transboundary and emerging diseases	2016	4	South Asia	Newcastle disease	Poultry
43	Kalleshamurthy, Triveni; Shekar, Ranjitha; Niranjanamurthy, Harish Heballi; Natesan, Krithiga; Shome, Bibek Ranjan; Bambal, Rajendra Gulabrao; Sairiwal, Lipi; Barbuddhe, Sukhadeo B.; Sahare, Amol; Kilari, Sreenivasulu; Rahman, Habibur; Shome, Rajeswari	Assessment of fluorescence polarization assay: a candid diagnostic tool in Brucella abortus strain 19 vaccinated areas.	Microbiology and immunology	2018	1	South Asia	Brucellosis	Buffalo	Cattle
44	Kamal, M. M.; Mondal, S. K.; Islam, S. S.; Islam, M. S.	Present status of goat rearing under rural conditions in south-west regions of Bangladesh		2012	3	South Asia	FMD	Goat pox	PPR	Ruminant
45	Kanani, A.; Dabhi, S.; Patel, Y.; Chandra, V.; Kumar, O. R. Vinodh; Shome, R.	Seroprevalence of brucellosis in small ruminants in organized and unorganized sectors of Gujarat state, India.	Veterinary world	2018	3	South Asia	Abortion	Brucellosis	Ruminant
46	Kant, Nimita; Kulshreshtha, Parul; Singh, Rashmi; Mal, Anuradha; Dwivedi, Amita; Ahuja, Riya; Mehra, Rinkle; Tehlan, Mohit; Ahmed, Paritosh; Kaushik, Shilpa; Shipra; Kumar, Shashikant; Mohammad, Aas; Shukla, Shrikrishn; Singh, Damini; Bhatnagar, Rakesh	A study to identify the practices of the buffalo keepers which inadvertently lead to the spread of brucellosis in Delhi.	BMC veterinary research	2018	1	South Asia	Abortion	Brucellosis	Buffalo	Dairy	Retention fetal membrane
47	Kathiravan, G.; Thirunavukkarasu; Michaelraj, P.	Willingness to pay for annual health care services in small ruminants: The case of South India	Journal of Applied Sciences	2007	3	South Asia	Ruminant
48	Kathiravan, G.; Thirunavukkarasu, M.; Selvakumar, K. N.	Cost of livestock services: The case of Tamil Nadu (India)	Journal of Applied Sciences Research	2005	2	South Asia	Cattle	Ruminant
49	Kelly, Terra R.; Bunn, David A.; Joshi, Nanda P.; Grooms, Daniel; Devkota, Durga; Devkota, Naba R.; Paudel, Lok Nath; Roug, Annette; Wolking, David J.; Mazet, Jonna A. K.	Awareness and Practices Relating to Zoonotic Diseases Among Smallholder Farmers in Nepal	EcoHealth	2018	1	South Asia	Anaplasmosis	Anthrax	Babesiosis	Brucellosis	Buffalo	Cattle	Diarrhea	Ectoparasites	FMD	Fascioliasis	Lameness	Mastitis	Rabies	Respiratory disease	Ringworm
50	Kerur, N.; Jhala, M. K.; Joshi, C. G.	Genetic characterization of Indian peste des petits ruminants virus (PPRV) by sequencing and phylogenetic analysis of fusion protein and nucleoprotein gene segments.	Research in veterinary science	2008	3	South Asia	PPR	Ruminant
51	Khan, M. H.; Manoj, K.; Pramod, S.	Reproductive disorders in dairy cattle under semi-intensive system of rearing in North-Eastern India	Veterinary World	2008	1	South Asia	Abortion	Anestrus	Cattle	Dairy	Dystocia	Reproductive disorder	Retention fetal membrane
52	Kulangara, Vinodkumar; Joseph, Anumol; Thrithamarassery, Nandu; Sivasailam, Asok; Kalappurackal, Latheef; Mattappillil, Saranya; Syam, Radhika; Mapranath, Saseendranath	Epidemiology of bovine viral diarrhoea among tropical small holder dairy units in Kerala, India.	Tropical animal health and production	2015	1	South Asia	Bovine viral diarrhea virus	Cattle	Dairy
53	Kumar, Rajender; Jain, Shikha; Kumar, Saroj Sanjay; Sethi, Khushboo; Kumar, Saroj Sanjay; Tripathi, B. N.	Impact estimation of animal trypanosomosis (surra) on livestock productivity in India using simulation model: Current and future perspective.	Veterinary parasitology, regional studies and reports	2017	2	South Asia	Buffalo	Cattle	Dairy	Ruminant	Trypanosomiasis
54	Kumaresan, A.; Bujarbaruah, K. M.; Pathak, K. A.; Chhetri, Bijoy; Ahmed, S. K.; Haunshi, Santosh	Analysis of a village chicken production system and performance of improved dual purpose chickens under a subtropical hill agro-ecosystem in India	Tropical Animal Health and Production	2008	4	South Asia	Newcastle disease	Poultry
55	Kumbhakar, N. K.; Sanyal, P. K.; Rawte, D.; Kumar, D.; Kerketta, A. E.; Pal, S.	Efficacy of pharmacokinetic interactions between piperonyl butoxide and albendazole against gastrointestinal nematodiasis in goats.	Journal of helminthology	2016	3	South Asia	Endoparasites	Helminth	Ruminant
56	Kundave, V. R.; Patel, A. K.; Patel, P. V.; Hasnani, J. J.; Joshi, C. G.	Detection of theileriosis in cattle and buffaloes by polymerase chain reaction.	Journal of parasitic diseases : official organ of the Indian Society for Parasitology	2015	1	South Asia	Buffalo	Cattle	Ectoparasites	Theileriosis	Tick-borne disease
57	Kundave, V. R.; Patel, A. K.; Patel, P. V.; Hasnani, J. J.; Joshi, C. G.	Qualitative and quantitative assessment of Theileria annulata in cattle and buffaloes Polymerase Chain Reaction	Tropical biomedicine	2014	1	South Asia	Buffalo	Cattle	Ectoparasites	Theileriosis	Tick-borne disease
58	Maan, Sushila; Mor, Sunil K.; Jindal, Naresh; Joshi, Vinay G.; Ravishankar, Chintu; Singh, Vikash K.; Ravindran, Rajasekhar; Sahoo, Niranjana; Radzio-Basu, Jessica; Schilling, Megan A.; McVey, Walter R.; Mahajan, Nand K.; Kapur, Vivek; Goyal, Sagar M.	Complete Genome Sequences of Newcastle Disease Virus Isolates from Backyard Chickens in Northern India.	Microbiology resource announcements	2019	4	South Asia	Newcastle disease	Poultry
59	Malik, M. H.; Verma, H. K.	Epidemiological aspect and major constraints in controlling haemorrhagic septicemia in dairy animals of Punjab	The Indian journal of animal sciences	2018	1	South Asia	Buffalo	Cattle	Dairy	Haemorrhagic septicaemia
60	Manjeet; Pander, B. L.; Sharma, R.; Dhaka, S. S.; Magotra, Ankit; Dev, Kapil	Evaluation of genetic and non-genetic factors on foot and mouth disease (FMD) virus vaccine-elicited immune response in Hardhenu (Bos taurus x Bos indicus) cattle.	Tropical animal health and production	2017	1	South Asia	Cattle	FMD
61	Meena, H. R.; Ram, H.; Sahoo, A.; Rasool, T. J.	Livestock husbandry scenario at high altitude Kumaon Himalaya.	Indian Journal of Animal Sciences	2008	2	South Asia	Blackquarter	Bloat	Cattle	Dairy	Diarrhea	FMD	Goat pox	Haemorrhagic septicaemia	Mastitis	PPR	Pneumonia	Reproductive disorder	Respiratory disease	Retention fetal membrane	Ruminant	Sheep pox
62	Mishra, D. P.; Sahu, R. K.; Mishra, N.; Behera, A. K.	Herbal treatment for common diseases in ruminants: an overview	Journal of Livestock Science	2015	2	South Asia	Actinobacillosis	Anthrax	Blackquarter	Brucellosis	Buffalo	Cattle	Constipation	Dairy	Endoparasites	FMD	Fascioliasis	Haemorrhagic septicaemia	Helminth	Lameness	Ringworm	Ruminant
63	Mondal, D. B.; Sarma, K.; Saravanan, M.	Upcoming of the integrated tick control program of ruminants with special emphasis on livestock farming system in India	Ticks and Tick-borne Diseases	2013	1	South Asia	Acaricide resistance	Cattle	Dairy	Ectoparasites	Tick-borne disease
64	Murugeswari, Rathinam; Valli, Chinnamani; Karunakaran, Raman; Leela, Venkatasubramanian; Pandian, Amaresan Serma Saravana	Prevalence and magnitude of acidosis sequelae to rice-based feeding regimen followed in Tamil Nadu, India	Veterinary World	2018	1	South Asia	Acidosis	Cattle	Dairy	Laminitis
65	Nazki, Salik; Wani, Shakil A.; Parveen, Rafia; Ahangar, Showkat A.; Kashoo, Zahid A.; Hamid, Syed; Dar, Zahoor A.; Dar, Tanveer A.; Dar, Pervaiz A.	Isolation, molecular characterization and prevalence of Clostridium perfringens in sheep and goats of Kashmir Himalayas, India	Veterinary World	2017	3	South Asia	Clostridium perfringens	Ruminant
66	Osmani, Muzaffar G.; Ward, Michael P.; Giasuddin, Md; Islam, Md Rafiqul; Kalam, Abul	The spread of highly pathogenic avian influenza (subtype H5N1) clades in Bangladesh, 2010 and 2011.	Preventive veterinary medicine	2014	4	South Asia	Avian influenza	Poultry
67	Panda, Taranisen; Mishra, Nirlipta	Indigenous Knowledge on Animal Health Care Practices in Kendrapara District of Odisha, India	International Letters of Natural Sciences	2016	2	South Asia	Arthritis	Buffalo	Cattle	Constipation	Diarrhea	FMD	Reproductive disorder	Ruminant	Skin problems
68	Pandey, Vijay; Nigam, Rajesh; Jaiswal, Amit Kumar; Sudan, Vikrant; Singh, Rakesh Kumar; Yadav, Pramod Kumar	Haemato-biochemical and oxidative status of buffaloes naturally infected with Trypanosoma evansi.	Veterinary parasitology	2015	1	South Asia	Buffalo	Trypanosomiasis
69	Patil, M. P.; Nagvekar, A. S.; Ingole, S. D.; Bharucha, S. V.; Palve, V. T.	Somatic cell count and alkaline phosphatase activity in milk for evaluation of mastitis in buffalo	Veterinary World	2015	1	South Asia	Buffalo	Mastitis
70	Prasad, S.; Ramachandran, N.; Raju, S.	Mortality patterns in dairy animals under organized herd management conditions at Karnal India	Tropical Animal Health and Production	2004	1	South Asia	Acidosis	Bloat	Cattle	Dairy	Digestive disorders	Pneumonia	Respiratory disease	Theileriosis
71	Priyadarshini, A.; Sarangi, L. N.; Palai, T. K.; Panda, H. K.; Mishra, R.; Behera, P. C.	Brucellosis in Cattle and Occupationally Exposed Human Beings: A Serosurvey in Odisha, India	Journal of Pure and Applied Microbiology	2013	1	South Asia	Brucellosis	Cattle	Dairy
72	Rajkhowa, S.; Rajkhowa, C.; Hazarika, G. C.	Prevalence of Cryptosporidium parvum in mithuns (Bos frontalis) from India.	Veterinary parasitology	2006	1	South Asia	Bos frontalis	Cryptosporidiosis	Diarrhea
73	Rajkumar, K.; Bhattacharya, A.; David, S.; Balaji, S. H.; Hariharan, R.; Jayakumar, M.; Balaji, N.	Socio-demographic study on extent of knowledge, awareness, attitude, and risks of zoonotic diseases among livestock owners in Puducherry region.	Veterinary World	2016	1	South Asia	Abortion	Anthrax	Brucellosis	Cattle	TB
74	Ranabijuli, S.; Mohapatra, J. K.; Pandey, L. K.; Rout, M.; Sanyal, A.; Dash, B. B.; Sarangi, L. N.; Panda, H. K.; Pattnaik, B.	Serological evidence of foot-and-mouth disease virus infection in randomly surveyed goat population of Orissa, India		2010	3	South Asia	FMD	Ruminant
75	Rao, K. A.; Rao, K. S.; Rao, S. J.; Ravi, A.; Anitha, A.	Ethnoveterinary practices in sheep of North coastal zone of Andhra Pradesh	Indian Journal of Small Ruminants	2011	3	South Asia	Arthritis	Bloat	Enteritis	Respiratory disease	Ruminant
76	Sangma, Dingsmit B.; Manohara, T. N.	The role of Garo tribes of Meghalaya (India) in the conservation and management of medicinal plants diversity used in treating livestock diseases	Plant Science Today	2018	1	South Asia	Arthritis	Bloat	Buffalo	Cattle	Constipation	Diarrhea	Ectoparasites	Rabies
77	Sarma, Kalyan; Prasad, H.; Das, Gunjan; Behera, P.; Behera, S. K.; Rajesh, J. B.; Borthakur, S. K.	Theileriasis in crossbred cows and its therapeutic management: first report from Lushai hill district of Mizoram.	Journal of Parasitic Diseases	2016	1	South Asia	Cattle	Dairy	Theileriosis
78	Sathiyabarathi, M.; Jeyakumar, S.; Manimaran, A.; Jayaprakash, G.; Pushpadass, Heartwin A.; Sivaram, M.; Ramesha, K. P.; Das, D. N.; Kataktalware, Mukund A.; Prakash, M. Arul; Kumar, R. Dhinesh	Infrared thermography: a potential noninvasive tool to monitor udder health status in dairy cows.	Veterinary World	2016	1	South Asia	Cattle	Dairy	Mastitis
79	Satisha, M. C.; Tiwari, Rupasi; Roy, Rakesh	Performance of dairy animals in commercial dairy farms in Karnataka	Indian Journal of Dairy Science	2018	1	South Asia	Anthrax	Blackquarter	Cattle	Dairy	Ectoparasites	FMD	Haemorrhagic septicaemia	Mastitis
80	Sharma, G. K.; Mahajan, S.; Matura, R.; Biswal, J. K.; Ranjan, R.; Subramaniam, S.; Misri, J.; Bambal, R. G.; Pattnaik, B.	Herd Immunity Against Foot-and-Mouth Disease Under Different Vaccination Practices in India.	Transboundary and emerging diseases	2017	1	South Asia	Cattle	FMD
81	Sharma, K. K.; Kshirsagar, D. P.; Kalyani, I. H.; Patel, D. R.; Vihol, P. D.; Patel, J. M.	Diagnosis of peste des petits ruminants infection in small ruminants through in-house developed Indirect ELISA: Practical considerations.	Veterinary world	2015	3	South Asia	PPR	Ruminant
82	Sherikar, A. T.; Waskar, V. S.	Emerging zoonoses and social-economic impact in India - A review	Indian Journal of Animal Sciences	2005	1	South Asia	Cattle	Helminth	Mastitis	Pneumonia	Trypanosomiasis
83	Shrimali, R. G.; Patel, M. D.; Patel, R. M.	Comparative efficacy of anthelmintics and their effects on hemato-biochemical changes in fasciolosis of goats of South Gujarat.	Veterinary world	2016	3	South Asia	Endoparasites	Fascioliasis	Helminth	Ruminant
84	Shyma, K. P.; Gupta, Jay Prakash; Singh, Veer	Breeding strategies for tick resistance in tropical cattle: a sustainable approach for tick control	Journal of Parasitic Diseases	2015	1	South Asia	Cattle	Ectoparasites	Tick-borne disease
85	Singh, B. B. B.; Dhand, N. K. K.; Gill, J. P. S. P. S.	Economic losses occurring due to brucellosis in Indian livestock populations	Preventive Veterinary Medicine	2015	1	South Asia	Abortion	Brucellosis	Buffalo	Cattle	Dairy
86	Singh, B. B.; Kaur, R.; Gill, G. S.; Gill, J. P. S.; Soni, R. K.; Aulakh, R. S.	Knowledge, attitude and practices relating to zoonotic diseases among livestock farmers in Punjab, India.	Acta tropica	2019	2	South Asia	Brucellosis	Buffalo	Cattle	Ruminant	TB
87	Singh, K.; Chandel, B. S.; Chauhan, H. C.; Dadawala, A.; Singh, S. V.; Singh, P. K.	Efficacy of 'indigenous vaccine' using native 'Indian bison type' genotype of Mycobacterium avium subspecies paratuberculosis for the control of clinical Johne's disease in an organized goat herd.	Veterinary research communications	2013	3	South Asia	Johne's disease	Ruminant
88	Singh, M. K.; Dixit, A. K.; Roy, A. K.; Singh, S. K.	Analysis of prospects and problems of goat production in Bundelkhand region	Range Management and Agroforestry	2014	3	South Asia	Abortion	Diarrhea	Endoparasites	FMD	PPR	Pneumonia	Ruminant
89	Singh, S. V.; Singh, A. V.; Singh, R.; Sharma, S.; Shukla, N.; Misra, S.; Singh, P. K.; Sohal, J. S.; Kumar, H.; Patil, P. K.; Misra, P.; Sandhu, K. S.	Sero-prevalence of Bovine Johne's disease in buffaloes and cattle population of North India using indigenous ELISA kit based on native Mycobacterium avium subspecies paratuberculosis â€˜Bison type' genotype of goat origin	Comparative Immunology, Microbiology and Infectious Diseases	2008	1	South Asia	Buffalo	Cattle	Dairy	Ectoparasites	Endoparasites	Enteritis	FMD	Haemorrhagic septicaemia	Helminth	Johne's disease	Mastitis	Reproductive disorder
90	Sudan, Vikrant; Jaiswal, Amit Kumar; Parashar, Rahul; Shanker, Daya	A duplex PCR-based assay for simultaneous detection of Trypanosoma evansi and Theileria annulata infections in water buffaloes.	Tropical animal health and production	2015	1	South Asia	Buffalo	Theileriosis	Trypanosomiasis
91	Sudan, Vikrant; Jaiswal, Amit Kumar; Shanker, Daya	Infection rates of Linguatula serrata nymphs in mesenteric lymph nodes from water buffaloes in North India	Veterinary Parasitology	2014	1	South Asia	Buffalo	Linguatula serrata
92	Sudan, Vikrant; Shanker, Daya; Jaiswal, Amit; Singh, Amit; Pandey, Vijay	Standardization and validation of simple PCR, duplex PCR and RAPD in comparison to blood smear examination for diagnosing bovine tropical theileriosis.	Biologicals : journal of the International Association of Biological Standardization	2017	1	South Asia	Cattle	Theileriosis
93	Sudan, Vikrant; Singh, Shanker Kumar; Jaiswal, Amit Kumar; Parashar, Rahul; Shanker, Daya	First molecular evidence of the transplacental transmission of Theileria annulata.	Tropical animal health and production	2015	1	South Asia	Cattle	Theileriosis
94	Taku, A.; Chhabra, R.; War, B. A.	Footrot on a sheep breeding farm in the Himalayan state of Jammu and Kashmir.	Revue scientifique et technique (International Office of Epizootics)	2010	3	South Asia	Foot conditions	Ruminant
95	Thakur, R.; Thakur, D.; Dogra, P. K.	Indigenous feeding practices for better reproductive performance in buffaloes in Himachal Pradesh, India	Buffalo Bulletin	2018	1	South Asia	Buffalo	Dairy	Dystocia	Reproductive disorder	Retention fetal membrane
96	Tripathi, Syamantak Mani; Thaker, A. M.; Joshi, C. G.; Sankhala, Laxmi Narayan	Acephate immunotoxicity in White Leghorn cockerel chicks upon experimental exposure.	Environmental toxicology and pharmacology	2012	4	South Asia	Acephate exposure	Poultry
97	Vijayasarathi, M. K.; Sreekumar, C.; Venkataramanan, R.; Raman, M.	Influence of sustained deworming pressure on the anthelmintic resistance status in strongyles of sheep under field conditions	Tropical Animal Health and Production	2016	3	South Asia	Anthelmintic resistance	Endoparasites	Helminth	Ruminant
98	Whittington, Richard; Donat, Karsten; Weber, Maarten F.; Kelton, David; Nielsen, S{\o}ren Saxmose; Eisenberg, Suzanne; Arrigoni, Norma; Juste, Ramon; S{\'{a}}ez, Jose Luis; Dhand, Navneet; Santi, Annalisa; Michel, Anita; Barkema, Herman; Kralik, Petr; Kostoulas, Polychronis; Citer, Lorna; Griffin, Frank; Barwell, Rob; Moreira, Maria Aparecida Scatamburlo; Slana, Iva; Koehler, Heike; Singh, Shoor …	Control of paratuberculosis: who, why and how. A review of 48 countries.	Control of paratuberculosis: who, why and how. A review of 48 countries.	2019	1	South Asia	Cattle	Dairy	Johne's disease
99	Wright, Alice; Thrusfield, Michael	Perceptions of zoonotic and animal diseases in the Van Gujjar community of North India	Preventive Veterinary Medicine	2016	2	South Asia	Blackquarter	Bloat	Cattle	Constipation	Diarrhea	Ectoparasites	Endoparasites	FMD	Helminth	Lameness	Mange	Pneumonia	Ruminant	Trypanosomiasis
100	Yadav, Anish; Panadero, Rosario; Katoch, Rajesh; Godara, Rajesh; Cabanelas, Eva	Myiasis of domestic and wild ruminants caused by Hypodermatinae in the Mediterranean and Indian subcontinent.	Veterinary parasitology	2017	2	South Asia	Buffalo	Cattle	Ectoparasites	Ruminant	Warble fly infestation
101	Yang, Zhugen; Xu, Gaolian; Reboud, Julien; Ali, Syed Atif; Kaur, Gurpreet; McGiven, John; Boby, Nongthombam; Gupta, Praveen K.; Chaudhuri, Pallab; Cooper, Jonathan M.	Rapid Veterinary Diagnosis of Bovine Reproductive Infectious Diseases from Semen Using Paper-Origami DNA Microfluidics.	ACS sensors	2018	1	South Asia	Brucellosis	Cattle
102	Zahid, Umar Nazir; Randhawa, Swaran Singh; Hussain, Syed Ashaq; Randhawa, Sarnarinder Singh; Mahajan, Vishal; Dua, Kirti	Claw lesions causing clinical lameness in lactating holstein frisian crossbred cows.	Veterinary medicine international	2014	1	South Asia	Cattle	Dairy	Lameness
